# Supplementary material for: California dragonfly and damselfly (Odonata) database: temporal and spatial distribution of species records collected over the past century
Source: Zookeys. 2015 Feb 16;(482):67–89. doi: 10.3897/zookeys.482.8453 (PMC4337221; doi:10.3897/zookeys.482.8453)
Supplement: Supplementary material 1 — California Odonata database records after data processing, as described in methods. [file zookeys-482-067-s001.xlsx]

## Sheet: Totalrecords
Appendix A. California Odonata database records after data processing, as described in methods.
ID	UID/SpecimenSource	Species	Date	Year	County	Longitude	Latitude	Uncertainty
13768	INHS4395	Hetaerina americana	3779-04-09	1879	San Bernardino County	-117.323	34.0481	5587
13769	INHS4396	Hetaerina americana	3779-04-22	1879	San Bernardino County	-117.323	34.0481	5587
22058	INHS6048	Libellula saturata	3779-04-22	1879	San Bernardino County	-117.323	34.0481	5587
22059	INHS6049	Libellula saturata	3779-04-22	1879	San Bernardino County	-117.323	34.0481	5587
22060	INHS6050	Libellula saturata	3779-04-22	1879	San Bernardino County	-117.323	34.0481	5587
22061	INHS6051	Libellula saturata	3779-04-22	1879	San Bernardino County	-117.323	34.0481	5587
22062	INHS6052	Libellula saturata	3779-04-22	1879	San Bernardino County	-117.323	34.0481	5587
6581	INHS3008	Argia vivida	3779-04-23	1879		-117.423	33.9786	63000
6582	INHS3009	Argia vivida	3779-04-23	1879		-117.423	33.9786	63000
6583	FSCA70398	Argia vivida	3792-02-01	1892	San Bernardino County	-117.302	34.146	12449
28588	USNM486768	Sympetrum corruptum	3792-02-01	1892	San Bernardino County	-117.302	34.146	12449
29783	USNM487006	Sympetrum illotum	3792-02-01	1892	San Bernardino County	-117.302	34.146	12449
29784	CASENT8174535	Sympetrum illotum	3792-05-03	1892	Santa Clara County	-122.177	37.3841	11350
29785	CASENT8174531	Sympetrum illotum	3793-09-30	1893	Riverside County	-114.731	33.6059	4398
29786	CASENT8174537	Sympetrum illotum	3793-09-30	1893	Riverside County	-114.731	33.6059	4398
28590	USNM486794	Sympetrum corruptum	3794-10-06	1894	Los Angeles County	-118.158	34.1753	8981
30779	USNM487195	Sympetrum pallipes	3794-10-06	1894	Madera/Mariposa/Tuolumne County	-119.577	37.7374	35280
30780	USNM487196	Sympetrum pallipes	3794-10-06	1894	Madera/Mariposa/Tuolumne County	-119.577	37.7374	35280
3901	FSCA70458	Argia nahuana	3794-07-31	1894	San Bernardino County	-117.606	34.0466	8304
6584	FSCA70457	Argia vivida	3794-07-31	1894	San Bernardino County	-117.606	34.0466	8304
20672	CASENT8171009	Libellula nodisticta	3794-07-01	1894	San Bernardino County	-117.606	34.0466	8304
28589	CASENT8174444	Sympetrum corruptum	3794-06-30	1894	San Bernardino County	-117.606	34.0466	8304
29787	CASENT8174529	Sympetrum illotum	3796-06-17	1896	Santa Clara County	-122.177	37.3841	11350
2317	LACMENT297352	Archilestes grandis	3797-09-25	1897	Los Angeles County	-118.158	34.1753	8981
14152	FSCA70763	Ischnura barberi	3797-07-10	1897	Riverside County	-116.516	33.7983	21216
26046	CASENT8128642	Rhionaeschna californica	3797-04-29	1897	Santa Clara County	-121.858	37.1927	3457
30214	CASENT8177101	Sympetrum madidum	3797-06-10	1897	Santa Clara County	-121.846	37.2595	4533
30215	CASENT8177100	Sympetrum madidum	3797-06-12	1897	Santa Clara County	-121.846	37.2595	4533
30213	CASENT8177102	Sympetrum madidum	3797-04-29	1897	Santa Clara County	-121.709	37.2688	45985
30781	CASENT8174518	Sympetrum pallipes	3797-10-02	1897	Santa Clara County	-121.898	37.2957	22080
30782	CASENT8174507	Sympetrum pallipes	3797-10-16	1897	Santa Clara County	-121.898	37.2957	22080
17660	UMMZI213439	Ischnura perparva	3798-08-10	1898	Alameda County	-122.276	37.8717	4282
26696	UMMZI212336	Rhionaeschna multicolor	3798-08-10	1898	Alameda County	-122.276	37.8717	4282
6585	LACMENT294857	Argia vivida	3798-07-19	1898	Los Angeles County	-118.158	34.1753	8981
17659	CASENT8171410	Ischnura perparva	3798-04-17	1898	Santa Clara County	-122.177	37.3841	11350
28591	UMMZI212758	Sympetrum corruptum	3799-12-20	1899	Los Angeles County	-118.158	34.1753	8981
28592	UMMZI212759	Sympetrum corruptum	3799-12-20	1899	Los Angeles County	-118.158	34.1753	8981
22584	USNM482228	Macromia magnifica	1900-07-11	1900	Fresno County	-119.771	36.7731	15134
22587	USNM482227	Macromia magnifica	1900-07-21	1900	Fresno County	-119.771	36.7731	15134
3617	UMMZI213057	Argia nahuana	1900-09-10	1900	Los Angeles County	-118.4	33.9561	29892
3618	UMMZI213058	Argia nahuana	1900-09-10	1900	Los Angeles County	-118.4	33.9561	29892
4080	UMMZI213128	Argia vivida	1900-09-10	1900	Los Angeles County	-118.4	33.9561	29892
10882	UMMZI213307	Enallagma praevarum	1900-09-05	1900	Los Angeles County	-118.122	34.1203	228
10883	UMMZI213308	Enallagma praevarum	1900-09-05	1900	Los Angeles County	-118.122	34.1203	228
10884	UMMZI213309	Enallagma praevarum	1900-09-17	1900	Los Angeles County	-118.122	34.1203	228
10885	UMMZI213310	Enallagma praevarum	1900-12-24	1900	Los Angeles County	-118.122	34.1203	228
11797	UMMZI212569	Erythemis collocata	1900-06-21	1900	Los Angeles County	-118.122	34.1203	228
12821	UMMZI212945	Hetaerina americana	1900-09-10	1900	Los Angeles County	-118.4	33.9561	29892
21384	UMMZI212648	Libellula saturata	1900-05-30	1900	Los Angeles County	-118.122	34.1203	228
21385	UMMZI212670	Libellula saturata	1900-06-21	1900	Los Angeles County	-118.122	34.1203	228
23586	LACMENT290839	Pachydiplax longipennis	1900-07-21	1900	Los Angeles County	-118.122	34.1203	228
23587	UMMZI212737	Pachydiplax longipennis	1900-09-17	1900	Los Angeles County	-118.122	34.1203	228
25684	LACMENT290482	Progomphus borealis	1900-05-27	1900	Los Angeles County	-118.4	33.9561	29892
25685	LACMENT290483	Progomphus borealis	1900-05-27	1900	Los Angeles County	-118.4	33.9561	29892
26234	UMMZI212316	Rhionaeschna multicolor	1900-09-05	1900	Los Angeles County	-118.122	34.1203	228
26235	UMMZI212333	Rhionaeschna multicolor	1900-09-13	1900	Los Angeles County	-118.122	34.1203	228
31329	LACMENT297280	Telebasis salva	1900-09-05	1900	Los Angeles County	-118.122	34.1203	228
31330	LACMENT297282	Telebasis salva	1900-09-05	1900	Los Angeles County	-118.122	34.1203	228
31331	LACMENT297283	Telebasis salva	1900-09-05	1900	Los Angeles County	-118.122	34.1203	228
31332	LACMENT297290	Telebasis salva	1900-09-05	1900	Los Angeles County	-118.122	34.1203	228
31333	UMMZI213143	Telebasis salva	1900-09-05	1900	Los Angeles County	-118.122	34.1203	228
31334	UMMZI213145	Telebasis salva	1900-09-05	1900	Los Angeles County	-118.122	34.1203	228
31335	UMMZI213146	Telebasis salva	1900-09-05	1900	Los Angeles County	-118.122	34.1203	228
7007	CHKennedy1917	Argia vivida		1900	Placer County	-120.14	39.0732	156
30514	INHS2392	Sympetrum pallipes	1900-01-01	1900	Placer County	-120.565	39.135	52877
26233	EMEC670283	Rhionaeschna multicolor	1900-06-30	1900	San Diego County	-117.302	33.2257	9014
565	CHKennedy1917	Aeshna walkeri		1900	Santa Clara County	-122.177	37.3841	11350
1930	CHKennedy1917	Anax junius		1900	Santa Clara County	-122.177	37.3841	11350
2057	CASENT8174253	Archilestes californicus	1900-11-10	1900	Santa Clara County	-122.167	37.4242	2194
7726	CHKennedy1917	Cordulegaster dorsalis		1914	Santa Clara County	-122.258	37.3905	4095
8741	CHKennedy1917	Enallagma annexum		1914	Santa Clara County	-122.177	37.3841	11350
8742	CHKennedy1917	Enallagma annexum		1914	Santa Clara County	-122.177	37.3841	11350
10053	CHKennedy1917	Enallagma carunculatum		1914	Santa Clara County	-122.177	37.3841	11350
11238	CHKennedy1917	Enallagma praevarum		1914	Santa Clara County	-122.177	37.3841	11350
11239	CHKennedy1917	Enallagma praevarum		1914	Santa Clara County	-122.177	37.3841	11350
16786	CHKennedy1917	Ischnura denticollis		1914	Santa Clara County	-122.177	37.3841	11350
16879	CHKennedy1917	Ischnura erratica		1914	Santa Clara County	-122.177	37.3841	11350
16927	CHKennedy1917	Ischnura gemina		1914	Santa Clara County	-122.177	37.3841	11350
17977	CHKennedy1917	Ischnura perparva		1914	Santa Clara County	-122.177	37.3841	11350
17978	CHKennedy1917	Ischnura perparva		1914	Santa Clara County	-122.177	37.3841	11350
18370	CHKennedy1917	Lestes congener		1914	Santa Clara County	-122.177	37.3841	11350
20270	UMMZI	Libellula forensis		1914	Santa Clara County	-122.177	37.3841	11350
20271	CHKennedy1917	Libellula forensis		1914	Santa Clara County	-122.177	37.3841	11350
23010	CHKennedy1917	Octogomphus specularis		1914	Santa Clara County	-122.258	37.3905	4095
27095	CHKennedy1917	Rhionaeschna multicolor		1914	Santa Clara County	-122.177	37.3841	11350
30048	CHKennedy1917	Sympetrum illotum		1914	Santa Clara County	-122.177	37.3841	11350
31588	CHKennedy1917	Telebasis salva		1914	Santa Clara County	-122.177	37.3841	11350
32082	CHKennedy1917	Tramea lacerata		1914	Santa Clara County	-122.177	37.3841	11350
22585	USNM482229	Macromia magnifica	1900-07-11	1900	Sonoma County	-122.884	38.5387	62310
22586	USNM482230	Macromia magnifica	1900-07-11	1900	Sonoma County	-122.884	38.5387	62310
9051	UMMZI213268	Enallagma carunculatum	1901-07-02	1901	Kern County	-119.264	35.7669	5862
9052	UMMZI213269	Enallagma carunculatum	1901-07-02	1901	Kern County	-119.264	35.7669	5862
15841	UMMZI213364	Ischnura denticollis	1901-07-02	1901	Kern County	-119.264	35.7669	5862
31336	UMMZI213147	Telebasis salva	1901-07-02	1901	Kern County	-119.264	35.7669	5862
31337	UMMZI213148	Telebasis salva	1901-07-02	1901	Kern County	-119.264	35.7669	5862
31606	USNM487996	Tramea lacerata	1901-08-17	1901	Kings County	-119.558	36.0797	4734
3127	UMMZI213076	Argia lugens	1901-07-10	1901	Los Angeles County	-118.168	34.12	7046
3129	UMMZI213073	Argia lugens	1901-07-15	1901	Los Angeles County	-118.168	34.12	7046
3131	UMMZI213074	Argia lugens	1901-07-25	1901	Los Angeles County	-118.168	34.12	7046
3134	UMMZI213072	Argia lugens	1901-08-09	1901	Los Angeles County	-118.168	34.12	7046
3135	UMMZI213075	Argia lugens	1901-08-09	1901	Los Angeles County	-118.168	34.12	7046
3128	LACMENT294598	Argia lugens	1901-07-15	1901	Los Angeles County	-118.171	34.1767	12000
3130	LACMENT294600	Argia lugens	1901-07-25	1901	Los Angeles County	-118.171	34.1767	12000
3132	LACMENT294588	Argia lugens	1901-08-09	1901	Los Angeles County	-118.171	34.1767	12000
3133	LACMENT294599	Argia lugens	1901-08-09	1901	Los Angeles County	-118.171	34.1767	12000
3619	UMMZI213054	Argia nahuana	1901-04-20	1901	Los Angeles County	-118.002	34.0683	3522
3620	UMMZI213055	Argia nahuana	1901-04-20	1901	Los Angeles County	-118.002	34.0683	3522
4081	UMMZI213119	Argia vivida	1901-07-10	1901	Los Angeles County	-118.168	34.1608	6033
4082	UMMZI213121	Argia vivida	1901-07-15	1901	Los Angeles County	-118.168	34.1608	6033
4083	UMMZI213120	Argia vivida	1901-07-22	1901	Los Angeles County	-118.168	34.1608	6033
4084	UMMZI213117	Argia vivida	1901-08-09	1901	Los Angeles County	-118.168	34.1608	6033
4085	UMMZI213118	Argia vivida	1901-08-09	1901	Los Angeles County	-118.168	34.1608	6033
7072	UMMZI212546	Brechmorhoga mendax	1901-07-05	1901	Los Angeles County	-118.066	34.2264	1110
9050	UMMZI213272	Enallagma carunculatum	1901-06-27	1901	Los Angeles County	-118.122	34.1203	228
9053	UMMZI213266	Enallagma carunculatum	1901-07-17	1901	Los Angeles County	-118.122	34.1203	228
9054	UMMZI213267	Enallagma carunculatum	1901-07-17	1901	Los Angeles County	-118.122	34.1203	228
9055	UMMZI213273	Enallagma carunculatum	1901-07-31	1901	Los Angeles County	-118.122	34.1203	228
10886	UMMZI213311	Enallagma praevarum	1901-07-17	1901	Los Angeles County	-118.122	34.1203	228
10887	UMMZI213312	Enallagma praevarum	1901-07-31	1901	Los Angeles County	-118.122	34.1203	228
10888	FSCA65955	Enallagma praevarum	1901-08-22	1901	Los Angeles County	-118.122	34.1203	228
12822	UMMZI212947	Hetaerina americana	1901-04-20	1901	Los Angeles County	-118.002	34.0683	3522
12823	UMMZI212946	Hetaerina americana	1901-07-10	1901	Los Angeles County	-118.171	34.1767	12000
21386	UMMZI212649	Libellula saturata	1901-04-20	1901	Los Angeles County	-118.002	34.0683	3522
31338	UMMZI213142	Telebasis salva	1901-07-12	1901	Los Angeles County	-118.122	34.1203	228
11798	LACMENT290540	Erythemis collocata	1902-08-17	1902	Inyo County	-118.578	37.4072	4686
11799	LACMENT290542	Erythemis collocata	1902-08-17	1902	Inyo County	-118.578	37.4072	4686
3137	UMMZI213077	Argia lugens	1902-07-09	1902	Los Angeles County	-118.168	34.12	7046
3138	UMMZI213078	Argia lugens	1902-07-14	1902	Los Angeles County	-118.168	34.12	7046
3139	UMMZI213071	Argia lugens	1902-08-09	1902	Los Angeles County	-118.168	34.12	7046
3136	LACMENT294601	Argia lugens	1902-07-09	1902	Los Angeles County	-118.171	34.1767	12000
4086	UMMZI213124	Argia vivida	1902-05-30	1902	Los Angeles County	-118.168	34.1608	6033
4087	UMMZI213125	Argia vivida	1902-07-09	1902	Los Angeles County	-118.168	34.1608	6033
4088	UMMZI213126	Argia vivida	1902-07-09	1902	Los Angeles County	-118.168	34.1608	6033
4089	UMMZI213122	Argia vivida	1902-07-14	1902	Los Angeles County	-118.168	34.1608	6033
4090	UMMZI213123	Argia vivida	1902-07-14	1902	Los Angeles County	-118.168	34.1608	6033
7307	UMMZI212501	Cordulegaster dorsalis	1902-06-24	1902	Los Angeles County	-118.066	34.2264	1110
9056	UMMZI213274	Enallagma carunculatum	1902-08-01	1902	Los Angeles County	-118.122	34.1203	228
9057	UMMZI213275	Enallagma carunculatum	1902-08-01	1902	Los Angeles County	-118.122	34.1203	228
10889	UMMZI213313	Enallagma praevarum	1902-07-08	1902	Los Angeles County	-118.122	34.1203	228
10890	UMMZI213314	Enallagma praevarum	1902-07-08	1902	Los Angeles County	-118.122	34.1203	228
10891	FSCA65863	Enallagma praevarum	1902-08-01	1902	Los Angeles County	-118.122	34.1203	228
10892	LACMENT297019	Enallagma praevarum	1902-08-01	1902	Los Angeles County	-118.122	34.1203	228
10893	UMMZI213315	Enallagma praevarum	1902-08-01	1902	Los Angeles County	-118.122	34.1203	228
10894	UMMZI213316	Enallagma praevarum	1902-08-01	1902	Los Angeles County	-118.122	34.1203	228
14210	FSCA70815	Ischnura cervula	1902-06-05	1902	Los Angeles County	-118.325	33.9817	43185
14211	UMMZI213342	Ischnura cervula	1902-07-08	1902	Los Angeles County	-118.122	34.1203	228
14212	UMMZI213344	Ischnura cervula	1902-07-08	1902	Los Angeles County	-118.122	34.1203	228
14213	UMMZI213343	Ischnura cervula	1902-08-01	1902	Los Angeles County	-118.122	34.1203	228
15842	FSCA70916	Ischnura denticollis	1902-06-05	1902	Los Angeles County	-118.325	33.9817	43185
15843	FSCA70917	Ischnura denticollis	1902-06-05	1902	Los Angeles County	-118.325	33.9817	43185
15844	FSCA70918	Ischnura denticollis	1902-06-05	1902	Los Angeles County	-118.325	33.9817	43185
16968	FSCA71083	Ischnura perparva	1902-05-30	1902	Los Angeles County	-118.136	34.6981	18534
31339	LACMENT297281	Telebasis salva	1902-07-08	1902	Los Angeles County	-118.122	34.1203	228
31340	LACMENT297284	Telebasis salva	1902-08-01	1902	Los Angeles County	-118.122	34.1203	228
31341	LACMENT297286	Telebasis salva	1902-08-01	1902	Los Angeles County	-118.122	34.1203	228
31342	LACMENT297287	Telebasis salva	1902-08-01	1902	Los Angeles County	-118.122	34.1203	228
31343	LACMENT297288	Telebasis salva	1902-08-01	1902	Los Angeles County	-118.122	34.1203	228
31344	LACMENT297289	Telebasis salva	1902-08-01	1902	Los Angeles County	-118.122	34.1203	228
31345	LACMENT297291	Telebasis salva	1902-08-01	1902	Los Angeles County	-118.122	34.1203	228
31346	UMMZI213144	Telebasis salva	1902-08-01	1902	Los Angeles County	-118.122	34.1203	228
16967	FSCA71063	Ischnura perparva	1902-05-21	1902	Mariposa County	-119.617	37.727	4499
22744	USNM483032	Octogomphus specularis	1902-06-18	1902	San Bernardino County	-116.633	34.2236	3500
22745	USNM483033	Octogomphus specularis	1902-06-18	1902	San Bernardino County	-116.633	34.2236	3500
22746	USNM483034	Octogomphus specularis	1902-06-18	1902	San Bernardino County	-116.633	34.2236	3500
16880	FSCA71054	Ischnura gemina	1902-05-10	1902	San Mateo County	-122.434	37.6507	421
16881	FSCA71055	Ischnura gemina	1902-05-10	1902	San Mateo County	-122.434	37.6507	421
29229	USNM486992	Sympetrum illotum	1903-05-06	1903	Humboldt County	-124.154	40.7809	3865
29232	USNM487009	Sympetrum illotum	1903-05-06	1903	Humboldt County	-124.154	40.7809	3865
29233	USNM487010	Sympetrum illotum	1903-05-06	1903	Humboldt County	-124.154	40.7809	3865
29234	USNM486970	Sympetrum illotum	1903-05-22	1903	Humboldt County	-124.154	40.7809	3865
29235	USNM486971	Sympetrum illotum	1903-05-22	1903	Humboldt County	-124.154	40.7809	3865
29236	USNM486972	Sympetrum illotum	1903-05-22	1903	Humboldt County	-124.154	40.7809	3865
29237	USNM486974	Sympetrum illotum	1903-05-22	1903	Humboldt County	-124.154	40.7809	3865
29231	USNM486994	Sympetrum illotum	1903-05-06	1903	Humboldt County	-124.159	40.7825	3285
29230	USNM486993	Sympetrum illotum	1903-05-06	1903	Humboldt County	-124.156	40.7825	3337
4091	FSCA65950	Argia vivida	1903-07-13	1903	Los Angeles County	-118.158	34.1753	8981
9058	UMMZI213271	Enallagma carunculatum	1903-06-20	1903	Los Angeles County	-118.325	33.9817	43185
14214	UMMZI213340	Ischnura cervula	1903-06-20	1903	Los Angeles County	-118.278	34.0583	2722
14215	UMMZI213341	Ischnura cervula	1903-06-20	1903	Los Angeles County	-118.278	34.0583	2722
14216	UMMZI213345	Ischnura cervula	1903-08-01	1903	Los Angeles County	-118.122	34.1203	228
31347	LACMENT297285	Telebasis salva	1903-07-07	1903	Los Angeles County	-118.122	34.1203	228
8757	FSCA70487	Enallagma boreale	1903-07-14	1903	Santa Clara County	-122.177	37.3841	11350
18963	LACMENT297390	Lestes stultus	1903-04-30	1903	Santa Clara County	-122.171	37.4267	1918
574	LACMENT294475	Amphiagrion abbreviatum	1904-06-03	1904	Kern County	-119.177	34.9312	6138
4092	LACMENT294783	Argia vivida	1904-06-09	1904	Kern County	-119.115	34.8341	4922
4096	LACMENT294725	Argia vivida	1904-07-12	1904	Los Angeles County	-118.503	34.0455	2434
4097	LACMENT294726	Argia vivida	1904-07-12	1904	Los Angeles County	-118.503	34.0455	2434
4098	LACMENT294727	Argia vivida	1904-07-12	1904	Los Angeles County	-118.503	34.0455	2434
4095	LACMENT294855	Argia vivida	1904-07-04	1904	Los Angeles County	-118.158	34.1753	8981
4100	LACMENT294856	Argia vivida	1904-07-28	1904	Los Angeles County	-118.158	34.1753	8981
4093	LACMENT294729	Argia vivida	1904-07-04	1904	Los Angeles County	-118.171	34.1767	12000
4094	LACMENT294730	Argia vivida	1904-07-04	1904	Los Angeles County	-118.171	34.1767	12000
4099	FSCA65944	Argia vivida	1904-07-28	1904	Los Angeles County	-118.171	34.1767	12000
4101	FSCA65952	Argia vivida	1904-08-03	1904	Los Angeles County	-118.019	34.2046	4056
4102	LACMENT294697	Argia vivida	1904-08-03	1904	Los Angeles County	-118.019	34.2046	4056
4103	LACMENT294698	Argia vivida	1904-08-03	1904	Los Angeles County	-118.019	34.2046	4056
4104	LACMENT294699	Argia vivida	1904-08-03	1904	Los Angeles County	-118.019	34.2046	4056
4105	LACMENT294731	Argia vivida	1904-08-03	1904	Los Angeles County	-118.019	34.2046	4056
4106	LACMENT294732	Argia vivida	1904-08-03	1904	Los Angeles County	-118.019	34.2046	4056
4107	UMMZI213129	Argia vivida	1904-08-03	1904	Los Angeles County	-118.019	34.2046	4056
4108	LACMENT294735	Argia vivida	1905-04-03	1905	Alameda County	-122.153	37.8089	6396
30515	CASENT8174493	Sympetrum pallipes	1905-05-28	1905	Alameda County	-122.158	37.8023	1200
4110	LACMENT294736	Argia vivida	1905-04-06	1905	Contra Costa County	-121.93	37.8713	557
4109	FSCA65949	Argia vivida	1905-04-06	1905	Contra Costa County	-121.913	37.8817	4288
4112	LACMENT294733	Argia vivida	1905-04-07	1905	Contra Costa County	-122.059	37.9039	7634
4113	LACMENT294734	Argia vivida	1905-04-07	1905	Contra Costa County	-122.059	37.9039	7634
4114	LACMENT294737	Argia vivida	1905-04-07	1905	Contra Costa County	-122.059	37.9039	7634
4115	UMMZI213127	Argia vivida	1905-04-07	1905	Contra Costa County	-122.059	37.9039	7634
12499	LACMENT290459	Gomphus kurilis	1905-04-01	1905	Contra Costa County	-122.059	37.9039	7634
4111	FSCA65954	Argia vivida	1905-04-07	1905	Los Angeles County	-117.892	34.0711	9719
3621	UMMZI213049	Argia nahuana	1904-11-30	1905	Placer County	-121.076	38.8945	6000
9059	FSCA65948	Enallagma carunculatum	1905-07-31	1905	Riverside County	-117.326	33.6748	9979
9060	LACMENT296875	Enallagma carunculatum	1905-07-31	1905	Riverside County	-117.326	33.6748	9979
9061	LACMENT296876	Enallagma carunculatum	1905-07-31	1905	Riverside County	-117.326	33.6748	9979
8759	FSCA65947	Enallagma boreale	1905-09-02	1905	San Mateo County	-122.359	37.5179	4922
9062	FSCA65862	Enallagma carunculatum	1905-09-02	1905	San Mateo County	-122.359	37.5179	4922
9063	FSCA65945	Enallagma carunculatum	1905-09-02	1905	San Mateo County	-122.359	37.5179	4922
9064	FSCA65946	Enallagma carunculatum	1905-09-02	1905	San Mateo County	-122.359	37.5179	4922
9065	UMMZI213270	Enallagma carunculatum	1905-09-02	1905	San Mateo County	-122.359	37.5179	4922
8758	FSCA34066	Enallagma boreale	1905-06-24	1905	Santa Clara County	-121.898	37.2957	22080
21050	UMMZI212616	Libellula pulchella	1914	1905	Santa Clara County	-122.177	37.3841	11350
15845	FSCA70889	Ischnura denticollis	1906-09-16	1906	Contra Costa County	-122.311	37.9453	14542
15846	FSCA70890	Ischnura denticollis	1906-09-16	1906	Contra Costa County	-122.311	37.9453	14542
15847	FSCA70891	Ischnura denticollis	1906-09-16	1906	Contra Costa County	-122.311	37.9453	14542
16969	FSCA65849	Ischnura perparva	1906-09-16	1906	Contra Costa County	-122.341	37.9626	2175
16970	FSCA65850	Ischnura perparva	1906-09-16	1906	Contra Costa County	-122.341	37.9626	2175
15848	FSCA70967	Ischnura denticollis	1906-10-07	1906	Monterey County	-121.924	36.6187	2481
16971	LACMENT297271	Ischnura perparva	1906-09-30	1906	Santa Clara County	-122.167	37.4242	2194
3622	FSCA70110	Argia nahuana	1907-06-04	1907	Fresno County	-119.581	36.7829	101119
4116	FSCA70232	Argia vivida	1907-06-04	1907	Fresno County	-119.581	36.7829	101119
14219	FSCA70771	Ischnura cervula	1907-06-24	1907	Fresno County	-119.581	36.7829	101119
14220	FSCA70772	Ischnura cervula	1907-06-24	1907	Fresno County	-119.581	36.7829	101119
14221	FSCA70773	Ischnura cervula	1907-06-24	1907	Fresno County	-119.581	36.7829	101119
575	FSCA69753	Amphiagrion abbreviatum	1907-06-29	1907	Humboldt County	-123.657	40.0842	2505
4117	FSCA70233	Argia vivida	1907-06-24	1907	Humboldt County	-123.657	40.0842	2505
4118	FSCA70234	Argia vivida	1907-06-24	1907	Humboldt County	-123.657	40.0842	2505
16972	FSCA71075	Ischnura perparva	1907-06-20	1907	Humboldt County	-123.699	41.2518	95
3140	LACMENT294575	Argia lugens	1907-07-30	1907	Los Angeles County	-118.168	34.12	7046
1195	CASENT8128820	Anax junius	1907-05-27	1907	Marin County	-122.548	37.9101	3000
21387	USNM294981	Libellula saturata	1907-09-17	1907	Orange County	-117.756	33.5465	7210
1196	UMMZI212414	Anax junius	1907-07-12	1907	San Bernardino County	-117.606	34.0466	8304
1197	UMMZI212412	Anax junius	1907-07-13	1907	San Bernardino County	-117.606	34.0466	8304
1198	UMMZI212413	Anax junius	1907-07-16	1907	San Bernardino County	-117.606	34.0466	8304
4119	INHS3010	Argia vivida	1907-07-10	1907	San Bernardino County	-117.606	34.0466	8304
4120	UMMZI213101	Argia vivida	1907-07-10	1907	San Bernardino County	-117.606	34.0466	8304
4121	UMMZI213102	Argia vivida	1907-07-10	1907	San Bernardino County	-117.606	34.0466	8304
7983	UMMZI213201	Enallagma annexum	1907-11-07	1907	San Bernardino County	-117.606	34.0466	8304
8760	UMMZI213227	Enallagma boreale	1907-07-11	1907	San Bernardino County	-117.606	34.0466	8304
8761	UMMZI213228	Enallagma boreale	1907-07-11	1907	San Bernardino County	-117.606	34.0466	8304
8762	UMMZI213229	Enallagma boreale	1907-07-13	1907	San Bernardino County	-117.606	34.0466	8304
9066	UMMZI213265	Enallagma carunculatum	1907-07-11	1907	San Bernardino County	-117.606	34.0466	8304
18170	UMMZI212967	Lestes congener	1907-07-12	1907	San Bernardino County	-117.606	34.0466	8304
18171	UMMZI212968	Lestes congener	1907-07-12	1907	San Bernardino County	-117.606	34.0466	8304
18172	USNM371933	Lestes congener	1907-07-12	1907	San Bernardino County	-117.606	34.0466	8304
18173	USNM371934	Lestes congener	1907-07-12	1907	San Bernardino County	-117.606	34.0466	8304
26236	UMMZI212322	Rhionaeschna multicolor	1907-07-12	1907	San Bernardino County	-117.606	34.0466	8304
26237	UMMZI212332	Rhionaeschna multicolor	1907-07-12	1907	San Bernardino County	-117.606	34.0466	8304
26238	UMMZI212331	Rhionaeschna multicolor	1907-07-13	1907	San Bernardino County	-117.606	34.0466	8304
27295	UMMZI212757	Sympetrum corruptum	1907-07-15	1907	San Bernardino County	-117.606	34.0466	8304
29238	UMMZI212829	Sympetrum illotum	1907-07-12	1907	San Bernardino County	-117.606	34.0466	8304
29239	UMMZI212830	Sympetrum illotum	1907-07-12	1907	San Bernardino County	-117.606	34.0466	8304
29240	UMMZI212826	Sympetrum illotum	1907-07-13	1907	San Bernardino County	-117.606	34.0466	8304
29241	UMMZI212827	Sympetrum illotum	1907-07-13	1907	San Bernardino County	-117.606	34.0466	8304
29242	UMMZI212828	Sympetrum illotum	1907-07-13	1907	San Bernardino County	-117.606	34.0466	8304
31607	UMMZI212924	Tramea lacerata	1907-07-12	1907	San Bernardino County	-117.606	34.0466	8304
31608	UMMZI212923	Tramea lacerata	1907-07-13	1907	San Bernardino County	-117.606	34.0466	8304
32084	UMMZI212926	Tramea onusta	1907-07-12	1907	San Bernardino County	-117.606	34.0466	8304
32085	UMMZI212925	Tramea onusta	1907-07-13	1907	San Bernardino County	-117.606	34.0466	8304
15850	UMMZI213363	Ischnura denticollis	1907-07-06	1907	San Luis Obispo County	-120.672	35.2696	5456
10895	UMMZI213306	Enallagma praevarum	1907-07-07	1907	Santa Barbara County	-119.703	34.4262	5944
14217	FSCA70865	Ischnura cervula	1907-05-20	1907	Santa Cruz County	-122.072	37.0514	1300
14218	FSCA70866	Ischnura cervula	1907-05-20	1907	Santa Cruz County	-122.072	37.0514	1300
15849	FSCA70994	Ischnura denticollis	1907-05-20	1907	Santa Cruz County	-122.072	37.0514	1300
30516	FSCA69454	Sympetrum pallipes	1907-05-20	1907	Santa Cruz County	-122.072	37.0514	1300
576	FSCA69775	Amphiagrion abbreviatum	1907-07-17	1907	Tulare County	-118.754	36.5596	1720
2650	CHKennedy1917	Argia agrioides	1907-07-12	1907	Tulare County	-118.906	36.4388	2673
6998	CHKennedy1917	Argia vivida	1907-07-12	1907	Tulare County	-118.906	36.4388	2673
4122	FSCA70439	Argia vivida	1907-07-12	1907	Tulare County	-118.822	36.4982	10300
4123	FSCA70438	Argia vivida	1907-07-16	1907	Tulare County	-118.822	36.4982	10300
4124	FSCA70213	Argia vivida	1907-07-24	1907	Tulare County	-118.754	36.5596	1720
7725	CHKennedy1917	Cordulegaster dorsalis	1907-07-12	1907	Tulare County	-118.906	36.4388	2673
22533	CHKennedy1917	Libellula saturata	1907-07-12	1907	Tulare County	-118.906	36.4388	2673
23223	CHKennedy1917	Ophiogomphus bison	1907-07-12	1907	Tulare County	-118.906	36.4388	2673
31348	FSCA71135	Telebasis salva	1907-07-12	1907	Tulare County	-118.882	36.4187	9706
31349	FSCA71134	Telebasis salva	1907-07-28	1907	Tulare County	-118.882	36.4187	9706
31586	CHKennedy1917	Telebasis salva	1907-07-12	1907	Tulare County	-118.906	36.4388	2673
29245	CASENT8174546	Sympetrum illotum	1908-09-27	1908	Alameda County	-122.192	37.8199	8673
2270	LACMENT297353	Archilestes grandis	1908-10-09	1908	Los Angeles County	-118.168	34.12	7046
2271	LACMENT297354	Archilestes grandis	1908-10-09	1908	Los Angeles County	-118.168	34.12	7046
12824	CASENT8156168	Hetaerina americana	1908-06-11	1908	Los Angeles County	-117.716	34.1282	5530
29243	LACMENT294213	Sympetrum illotum	1908-01-20	1908	Los Angeles County	-118.122	34.1203	228
29244	CASENT8174783	Sympetrum illotum	1908-07-17	1908	Mariposa County	-120.093	37.7542	6785
4125	LACMENT294664	Argia vivida	1908-06-16	1908	Riverside County	-116.539	33.7397	200
25686	LACMENT290487	Progomphus borealis	1908-06-17	1908	Riverside County	-116.558	33.7967	4100
29246	CASENT8174555	Sympetrum illotum	1909-05-16	1909	Alameda County	-122.192	37.8199	8673
29247	CASENT8174564	Sympetrum illotum	1909-05-16	1909	Alameda County	-122.192	37.8199	8673
4126	UCBME51239	Argia vivida	1909-05-20	1909	Kern County	-119.029	35.485	7077.56
4127	LACMENT294696	Argia vivida	1909-08-26	1909	Los Angeles County	-118.158	34.1753	8981
25892	CASENT8128626	Rhionaeschna californica	1909-07-04	1909	Marin County	-122.702	38.0113	625
26240	CASENT8128701	Rhionaeschna multicolor	1909-07-04	1909	Marin County	-122.702	38.0113	625
25891	CASENT8128894	Rhionaeschna californica	1909-04-10	1909	San Francisco County	-122.434	37.7688	9000
9067	CASENT8210581	Enallagma carunculatum	1909-06-30	1909	San Joaquin County	-121.164	37.7647	1130
26239	CASENT8128933	Rhionaeschna multicolor	1909-06-30	1909	San Joaquin County	-121.164	37.7647	1130
30914	CASENT8177348	Sympetrum semicinctum	1909-07-01	1909	San Joaquin County	-121.164	37.7647	1130
30915	CASENT8177349	Sympetrum semicinctum	1909-07-01	1909	San Joaquin County	-121.164	37.7647	1130
29248	CASENT8174790	Sympetrum illotum	1910-05-06	1910	Alameda County	-122.111	37.7688	151
29249	FSCA69381	Sympetrum illotum	1910-05-06	1910	Alameda County	-122.111	37.7688	151
30113	CASENT8177375	Sympetrum madidum	1910-05-06	1910	Alameda County	-121.938	37.6305	44805
18625	CASENT8128561	Lestes dryas	1910-06-30	1910	El Dorado County	-120.062	38.9012	2400
18626	CASENT8128521	Lestes dryas	1910-07-04	1910	Fresno County	-118.597	36.7933	4000
18627	CASENT8128568	Lestes dryas	1910-07-04	1910	Fresno County	-118.597	36.7933	4000
18628	CASENT8128570	Lestes dryas	1910-07-04	1910	Fresno County	-118.597	36.7933	4000
18629	CASENT8128573	Lestes dryas	1910-07-04	1910	Fresno County	-118.597	36.7933	4000
27296	CASENT8170487	Sympetrum corruptum	1910-07-10	1910	Fresno County	-118.403	36.7704	699
30517	CASENT8174491	Sympetrum pallipes	1910-07-04	1910	Fresno County	-118.597	36.7933	4000
30518	CASENT8174497	Sympetrum pallipes	1910-07-04	1910	Fresno County	-118.597	36.7933	4000
30519	CASENT8174499	Sympetrum pallipes	1910-07-04	1910	Fresno County	-118.597	36.7933	4000
30520	CASENT8174509	Sympetrum pallipes	1910-07-04	1910	Fresno County	-118.597	36.7933	4000
30521	CASENT8174511	Sympetrum pallipes	1910-07-04	1910	Fresno County	-118.597	36.7933	4000
30522	CASENT8174512	Sympetrum pallipes	1910-07-04	1910	Fresno County	-118.597	36.7933	4000
30523	CASENT8174514	Sympetrum pallipes	1910-07-04	1910	Fresno County	-118.597	36.7933	4000
30524	CASENT8174521	Sympetrum pallipes	1910-07-04	1910	Fresno County	-118.597	36.7933	4000
25893	CASENT8128638	Rhionaeschna californica	1910-04-24	1910	Marin County	-122.702	38.0113	625
4128	UMMZI213103	Argia vivida	1910-05-20	1910	Mariposa County	-120.305	37.6753	2081
18174	UMMZI212965	Lestes congener	1910-05-16	1910	Mariposa County	-120.268	37.6903	5283
1199	EMEC308812	Anax junius	1910-06-06	1910	San Diego County	-116.442	33.1089	2418
16882	CASENT7171705	Ischnura gemina	1910-11-06	1910	San Francisco County	-122.434	37.7688	9000
16975	CASENT8156986	Ischnura perparva	1910-11-06	1910	San Francisco County	-122.434	37.7688	9000
16976	CASENT8171705	Ischnura perparva	1910-11-06	1910	San Francisco County	-122.434	37.7688	9000
8764	CASENT8156660	Enallagma boreale	1910-06-20	1910	Santa Clara County	-122.167	37.4242	2194
18967	CASENT8128671	Lestes stultus	1910-06-07	1910	Santa Clara County	-122.167	37.4242	2194
29250	LACMENT294231	Sympetrum illotum	1910-06-07	1910	Santa Clara County	-122.167	37.4242	2194
2058	CASENT8174266	Archilestes californicus	1910-07-01	1910	Sonoma County	-122.647	38.2748	28913
2059	CASENT8174252	Archilestes californicus	1910-10-02	1910	Sonoma County	-122.647	38.2748	28913
2767	CASENT8156341	Argia emma	1910-08-15	1910	Sonoma County	-122.647	38.2748	28913
4130	CASENT8136041	Argia vivida	1910-07-10	1910	Sonoma County	-122.647	38.2748	28913
4131	CASENT8136042	Argia vivida	1910-07-10	1910	Sonoma County	-122.647	38.2748	28913
4132	CASENT8136043	Argia vivida	1910-07-10	1910	Sonoma County	-122.647	38.2748	28913
4133	CASENT8136058	Argia vivida	1910-07-10	1910	Sonoma County	-122.647	38.2748	28913
4134	CASENT8156354	Argia vivida	1910-07-10	1910	Sonoma County	-122.647	38.2748	28913
4135	CASENT8156355	Argia vivida	1910-07-10	1910	Sonoma County	-122.647	38.2748	28913
4136	CASENT8156360	Argia vivida	1910-07-10	1910	Sonoma County	-122.647	38.2748	28913
4137	CASENT8156361	Argia vivida	1910-07-10	1910	Sonoma County	-122.647	38.2748	28913
4138	CASENT8156364	Argia vivida	1910-07-10	1910	Sonoma County	-122.647	38.2748	28913
4139	CASENT8156374	Argia vivida	1910-07-10	1910	Sonoma County	-122.647	38.2748	28913
4140	CASENT8156375	Argia vivida	1910-07-10	1910	Sonoma County	-122.647	38.2748	28913
4141	CASENT8156388	Argia vivida	1910-07-10	1910	Sonoma County	-122.647	38.2748	28913
4142	CASENT8156396	Argia vivida	1910-07-10	1910	Sonoma County	-122.647	38.2748	28913
4143	CASENT8156397	Argia vivida	1910-07-10	1910	Sonoma County	-122.647	38.2748	28913
4144	CASENT8156398	Argia vivida	1910-07-10	1910	Sonoma County	-122.647	38.2748	28913
4145	CASENT8156400	Argia vivida	1910-07-10	1910	Sonoma County	-122.647	38.2748	28913
4146	CASENT8156403	Argia vivida	1910-07-10	1910	Sonoma County	-122.647	38.2748	28913
4147	CASENT8156405	Argia vivida	1910-07-10	1910	Sonoma County	-122.647	38.2748	28913
4148	CASENT8156412	Argia vivida	1910-07-10	1910	Sonoma County	-122.647	38.2748	28913
4149	CASENT8156418	Argia vivida	1910-07-10	1910	Sonoma County	-122.647	38.2748	28913
4150	CASENT8156421	Argia vivida	1910-07-10	1910	Sonoma County	-122.647	38.2748	28913
4129	CASENT8136040	Argia vivida	1910-05-22	1910	Sonoma County	-122.517	38.3296	1000
7984	CASENT8156925	Enallagma annexum	1910-07-01	1910	Sonoma County	-122.647	38.2748	28913
7985	CASENT8156939	Enallagma annexum	1910-09-18	1910	Sonoma County	-122.647	38.2748	28913
8993	OC4178	Enallagma boreale	1910-05-22	1910	Sonoma County	-122.458	38.2919	50
8763	CASENT8156639	Enallagma boreale	1910-05-22	1910	Sonoma County	-122.517	38.3296	1000
9068	CASENT8156771	Enallagma carunculatum	1910-09-18	1910	Sonoma County	-122.647	38.2748	28913
9069	CASENT8156772	Enallagma carunculatum	1910-09-18	1910	Sonoma County	-122.647	38.2748	28913
9070	CASENT8156773	Enallagma carunculatum	1910-09-18	1910	Sonoma County	-122.647	38.2748	28913
9071	CASENT8156774	Enallagma carunculatum	1910-09-18	1910	Sonoma County	-122.647	38.2748	28913
9072	CASENT8156775	Enallagma carunculatum	1910-09-18	1910	Sonoma County	-122.647	38.2748	28913
9073	CASENT8156776	Enallagma carunculatum	1910-09-18	1910	Sonoma County	-122.647	38.2748	28913
9074	CASENT8156777	Enallagma carunculatum	1910-09-18	1910	Sonoma County	-122.647	38.2748	28913
9075	CASENT8156778	Enallagma carunculatum	1910-09-18	1910	Sonoma County	-122.647	38.2748	28913
9076	CASENT8156779	Enallagma carunculatum	1910-09-18	1910	Sonoma County	-122.647	38.2748	28913
9077	CASENT8156780	Enallagma carunculatum	1910-09-18	1910	Sonoma County	-122.647	38.2748	28913
9078	CASENT8156781	Enallagma carunculatum	1910-09-18	1910	Sonoma County	-122.647	38.2748	28913
9079	CASENT8156782	Enallagma carunculatum	1910-09-18	1910	Sonoma County	-122.647	38.2748	28913
9080	CASENT8156811	Enallagma carunculatum	1910-09-18	1910	Sonoma County	-122.647	38.2748	28913
9081	CASENT8156814	Enallagma carunculatum	1910-09-18	1910	Sonoma County	-122.647	38.2748	28913
9082	CASENT8156815	Enallagma carunculatum	1910-09-18	1910	Sonoma County	-122.647	38.2748	28913
10896	CASENT8171312	Enallagma praevarum	1910-09-18	1910	Sonoma County	-122.647	38.2748	28913
10897	CASENT8171313	Enallagma praevarum	1910-09-18	1910	Sonoma County	-122.647	38.2748	28913
10898	CASENT8171314	Enallagma praevarum	1910-09-18	1910	Sonoma County	-122.647	38.2748	28913
12827	CASENT8156183	Hetaerina americana	1910-09-18	1910	Sonoma County	-122.647	38.2748	28913
12828	CASENT8156184	Hetaerina americana	1910-09-18	1910	Sonoma County	-122.647	38.2748	28913
12830	EMEC303266	Hetaerina americana	1910-10-18	1910	Sonoma County	-122.647	38.2748	28913
12825	FSCA65752	Hetaerina americana	1910-04-22	1910	Sonoma County	-122.517	38.3296	1000
12826	FSCA65750	Hetaerina americana	1910-07-01	1910	Sonoma County	-122.726	38.3417	44500
12829	FSCA65751	Hetaerina americana	1910-09-18	1910	Sonoma County	-122.726	38.3417	44500
16973	CASENT8171778	Ischnura perparva	1910-07-03	1910	Sonoma County	-122.647	38.2748	28913
16974	CASENT8171756	Ischnura perparva	1910-09-18	1910	Sonoma County	-122.647	38.2748	28913
18964	CASENT8128665	Lestes stultus	1910-05-22	1910	Sonoma County	-122.517	38.3296	1000
18965	CASENT8128667	Lestes stultus	1910-05-22	1910	Sonoma County	-122.517	38.3296	1000
18966	CASENT8128668	Lestes stultus	1910-05-22	1910	Sonoma County	-122.517	38.3296	1000
23021	CASENT8128403	Ophiogomphus bison	1910-05-22	1910	Sonoma County	-122.517	38.3296	1000
26241	CASENT8128736	Rhionaeschna multicolor	1910-09-20	1910	Sonoma County	-122.647	38.2748	28913
27297	USNM486771	Sympetrum corruptum	1910-11-04	1910	Tulare County	-119.092	36.2107	2081
27298	USNM486772	Sympetrum corruptum	1910-11-04	1910	Tulare County	-119.092	36.2107	2081
27299	CASENT8170496	Sympetrum corruptum	1911-07-11	1911	Fresno County	-118.404	36.7715	259
29251	CASENT8174584	Sympetrum illotum	1911-05-01	1911	Los Angeles County	-117.763	34.0578	6494
450	CASENT8128797	Aeshna walkeri	1911-10-15	1911	Marin County	-122.597	37.9883	2219
4151	CASENT8136022	Argia vivida	1911-10-09	1911	San Francisco County	-122.442	37.7509	7465
4152	CASENT8136023	Argia vivida	1911-10-09	1911	San Francisco County	-122.442	37.7509	7465
4153	CASENT8136024	Argia vivida	1911-10-09	1911	San Francisco County	-122.442	37.7509	7465
4154	CASENT8136025	Argia vivida	1911-10-09	1911	San Francisco County	-122.442	37.7509	7465
4155	CASENT8136044	Argia vivida	1911-10-09	1911	San Francisco County	-122.442	37.7509	7465
4156	CASENT8136045	Argia vivida	1911-10-09	1911	San Francisco County	-122.442	37.7509	7465
4157	CASENT8136046	Argia vivida	1911-10-09	1911	San Francisco County	-122.442	37.7509	7465
4158	CASENT8136047	Argia vivida	1911-10-09	1911	San Francisco County	-122.442	37.7509	7465
4159	CASENT8156368	Argia vivida	1911-10-09	1911	San Francisco County	-122.442	37.7509	7465
4160	CASENT8156369	Argia vivida	1911-10-09	1911	San Francisco County	-122.442	37.7509	7465
4161	CASENT8156371	Argia vivida	1911-10-09	1911	San Francisco County	-122.442	37.7509	7465
4162	CASENT8156372	Argia vivida	1911-10-09	1911	San Francisco County	-122.442	37.7509	7465
4163	CASENT8156389	Argia vivida	1911-10-09	1911	San Francisco County	-122.442	37.7509	7465
7986	UMMZI213203	Enallagma annexum	1911-05-11	1911	San Francisco County	-122.434	37.7688	9000
7987	CASENT8156976	Enallagma annexum	1911-10-09	1911	San Francisco County	-122.434	37.7688	9000
2060	CASENT8174263	Archilestes californicus	1911-10-23	1911	Sonoma County	-122.517	38.3296	1000
32235	CASENT8174250	Zoniagrion exclamationis	1911-04-26	1911	Sonoma County	-122.647	38.2748	28913
21388	USNM485276	Libellula saturata	1911-07-20	1911	Tulare County	-119.092	36.2107	2081
21389	USNM485277	Libellula saturata	1911-07-20	1911	Tulare County	-119.092	36.2107	2081
21390	USNM485281	Libellula saturata	1911-07-20	1911	Tulare County	-119.092	36.2107	2081
31609	USNM487984	Tramea lacerata	1911-07-09	1911	Tulare County	-119.092	36.2107	2081
31610	USNM487997	Tramea lacerata	1911-07-09	1911	Tulare County	-119.092	36.2107	2081
18378	CASENT8177046	Lestes disjunctus	1912-08-31	1912	El Dorado County	-119.987	38.9296	5477
31611	CASENT8177385	Tramea lacerata	1912-07-23	1912	Fresno County	-118.754	37.2962	3422
24636	USNM486274	Pantala hymenaea	1912-05-26	1912	Imperial County	-115.12	32.7063	5314
24637	USNM486275	Pantala hymenaea	1912-05-26	1912	Imperial County	-115.121	32.711	7296
29252	FSCA69439	Sympetrum illotum	1912-07-15	1912	Mariposa County	-119.617	37.727	4499
25894	EMEC670277	Rhionaeschna californica	1912-07-06	1912	Sacramento County	-121.398	38.5463	490
25045	CASENT5003967	Plathemis lydia	1912-09-01	1912	Santa Clara County	-122.167	37.4242	2194
32236	DRPC485	Zoniagrion exclamationis	1912-04-30	1912	Santa Clara County	-122.167	37.4242	2194
21391	CASENT8188094	Libellula saturata	1912-09-26	1912	Sonoma County	-123.026	38.6931	90
30525	CASENT8174519	Sympetrum pallipes	1912-03-09	1912	Sonoma County	-122.544	38.3552	2454
4164	EMEC304680	Argia vivida	1913-04-07	1913	Alameda County	-122.276	37.8717	4282
3141	LACMENT294597	Argia lugens	1913-07-15	1913	Los Angeles County	-117.892	34.1635	1606
3142	LACMENT294589	Argia lugens	1913-07-17	1913	Los Angeles County	-117.923	34.2428	7489
3143	LACMENT294590	Argia lugens	1913-07-17	1913	Los Angeles County	-117.923	34.2428	7489
3144	LACMENT294591	Argia lugens	1913-07-17	1913	Los Angeles County	-117.923	34.2428	7489
3145	LACMENT294592	Argia lugens	1913-07-17	1913	Los Angeles County	-117.923	34.2428	7489
3146	LACMENT294593	Argia lugens	1913-07-17	1913	Los Angeles County	-117.923	34.2428	7489
3147	LACMENT294594	Argia lugens	1913-07-17	1913	Los Angeles County	-117.923	34.2428	7489
3148	LACMENT294595	Argia lugens	1913-07-17	1913	Los Angeles County	-117.923	34.2428	7489
3149	LACMENT294596	Argia lugens	1913-07-17	1913	Los Angeles County	-117.923	34.2428	7489
19845	CASENT2174545	Libellula forensis	1913-05-23	1913	Merced County	-120.845	37.0609	3700
29253	LACMENT294247	Sympetrum illotum	1913-08-31	1913	Santa Clara County	-122.167	37.4242	2194
30114	DRPC891	Sympetrum madidum	1913-04-30	1913	Santa Clara County	-122.167	37.4242	2194
9083	CASENT8156821	Enallagma carunculatum	1913-07-01	1913	Santa Cruz County	-121.86	37.0119	600
30527	CASENT8174492	Sympetrum pallipes	1913-06-30	1913	Santa Cruz County	-121.86	37.0119	600
30528	CASENT8174494	Sympetrum pallipes	1913-06-30	1913	Santa Cruz County	-121.86	37.0119	600
30529	CASENT8174513	Sympetrum pallipes	1913-06-30	1913	Santa Cruz County	-121.86	37.0119	600
577	CASENT8177706	Amphiagrion abbreviatum	1913-07-09	1913	Shasta County	-121.634	41.0618	660
578	CASENT8177707	Amphiagrion abbreviatum	1913-07-09	1913	Shasta County	-121.634	41.0618	660
4165	CASENT8171238	Argia vivida	1913-07-10	1913	Shasta County	-121.634	41.0618	660
7308	CASENT8128602	Cordulegaster dorsalis	1913-07-10	1913	Shasta County	-121.634	41.0618	660
7309	CASENT8128612	Cordulegaster dorsalis	1913-07-19	1913	Shasta County	-121.634	41.0618	660
14222	CASENT8170126	Ischnura cervula	1913-07-09	1913	Shasta County	-121.634	41.0618	660
14223	CASENT8170127	Ischnura cervula	1913-07-09	1913	Shasta County	-121.634	41.0618	660
27300	CASENT8170539	Sympetrum corruptum	1913-07-10	1913	Shasta County	-121.634	41.0618	660
18379	CASENT8171543	Lestes disjunctus	1913-06-17	1913	Trinity County	-122.704	41.0649	1174
18380	CASENT8171544	Lestes disjunctus	1913-06-17	1913	Trinity County	-122.704	41.0649	1174
18381	CASENT8171545	Lestes disjunctus	1913-06-17	1913	Trinity County	-122.704	41.0649	1174
18630	CASENT8171476	Lestes dryas	1913-06-17	1913	Trinity County	-122.704	41.0649	1174
18631	CASENT8171477	Lestes dryas	1913-06-17	1913	Trinity County	-122.704	41.0649	1174
18632	CASENT8171478	Lestes dryas	1913-06-23	1913	Trinity County	-122.704	41.0649	1174
18633	CASENT8171479	Lestes dryas	1913-06-23	1913	Trinity County	-122.704	41.0649	1174
18634	CASENT8171484	Lestes dryas	1913-06-23	1913	Trinity County	-122.704	41.0649	1174
22747	CASENT8128398	Octogomphus specularis	1913-06-25	1913	Trinity County	-123.159	40.7244	87670
30526	CASENT8174726	Sympetrum pallipes	1913-06-14	1913	Trinity County	-123.159	40.7244	87670
16883	EMEC308288	Ischnura gemina	1914-10-01	1914	Alameda County	-122.276	37.8717	4282
1201	CASENT8128836	Anax junius	1914-06-13	1914	Butte County	-121.553	39.5134	560
1929	CASENT8128836	Anax junius	1914-06-13	1914	Butte County	-121.57	39.5246	2248
2645	UMMZI212994	Argia agrioides	1914-06-15	1914	Butte County	-121.8	39.7499	4067
2345	UMMZI212994	Argia agrioides	1914-06-15	1914	Butte County	-121.785	39.765	7408
2770	UMMZI213021	Argia emma	1914-06-13	1914	Butte County	-121.558	39.5156	3925
3079	UMMZI213021	Argia emma	1914-06-13	1914	Butte County	-121.558	39.5156	6100
3066	LACMENT294564	Argia emma	1914-06-14	1914	Butte County	-121.8	39.7499	4067
3067	UMMZI213015	Argia emma	1914-06-14	1914	Butte County	-121.8	39.7499	4067
3068	UMMZI213016	Argia emma	1914-06-17	1914	Butte County	-121.8	39.7499	4067
2771	LACMENT294564	Argia emma	1914-06-14	1914	Butte County	-121.785	39.765	7408
2772	UMMZI213015	Argia emma	1914-06-14	1914	Butte County	-121.785	39.765	7408
2773	UMMZI213016	Argia emma	1914-06-17	1914	Butte County	-121.785	39.765	7408
3525	CHKennedy1917	Argia lugens	1914-06-14	1914	Butte County	-121.8	39.7499	4067
3526	CASENT8156211	Argia lugens	1914-06-15	1914	Butte County	-121.8	39.7499	4067
3150	CASENT8156211	Argia lugens	1914-06-15	1914	Butte County	-121.785	39.765	7408
3151	UMMZI213062	Argia lugens	1914-06-17	1914	Butte County	-121.785	39.765	7408
3152	UMMZI213063	Argia lugens	1914-06-17	1914	Butte County	-121.785	39.765	7408
3624	UMMZI213040	Argia nahuana	1914-06-13	1914	Butte County	-121.57	39.5246	2248
3936	UMMZI213040	Argia nahuana	1914-06-13	1914	Butte County	-121.57	39.5246	2248
7011	UMMZI213098	Argia vivida	1914-06-13	1914	Butte County	-121.556	39.5756	4770
7012	UMMZI213099	Argia vivida	1914-06-13	1914	Butte County	-121.556	39.5756	4770
4173	UMMZI213098	Argia vivida	1914-06-13	1914	Butte County	-121.556	39.5756	4770
4174	UMMZI213099	Argia vivida	1914-06-13	1914	Butte County	-121.556	39.5756	4770
6991	UMMZI213089	Argia vivida	1914-06-14	1914	Butte County	-121.8	39.7499	4067
4175	UMMZI213089	Argia vivida	1914-06-14	1914	Butte County	-121.785	39.765	7408
7205	UMMZI212544	Brechmorhoga mendax	1914-06-17	1914	Butte County	-121.8	39.7499	4067
7206	CHKennedy1917	Brechmorhoga mendax	1914-06-15	1914	Butte County	-121.8	39.7499	4067
7207	UMMZI212545	Brechmorhoga mendax	1914-06-17	1914	Butte County	-121.8	39.7499	4067
7073	UMMZI212544	Brechmorhoga mendax	1914-06-17	1914	Butte County	-121.785	39.765	7408
7074	UMMZI212545	Brechmorhoga mendax	1914-06-17	1914	Butte County	-121.785	39.765	7408
7989	UMMZI213192	Enallagma annexum	1914-06-13	1914	Butte County	-121.553	39.5134	560
8740	UMMZI213192	Enallagma annexum	1914-06-13	1914	Butte County	-121.57	39.5246	2248
8717	UMMZI213193	Enallagma annexum	1914-06-14	1914	Butte County	-121.8	39.7499	4067
8718	LACMENT296965	Enallagma annexum	1914-06-14	1914	Butte County	-121.8	39.7499	4067
8719	CHKennedy1917	Enallagma annexum	1914-06-15	1914	Butte County	-121.8	39.7499	4067
7991	UMMZI213193	Enallagma annexum	1914-06-14	1914	Butte County	-121.785	39.765	7408
7990	LACMENT296965	Enallagma annexum	1914-06-14	1914	Butte County	-121.797	39.7703	8471
9089	UMMZI213245	Enallagma carunculatum	1914-06-13	1914	Butte County	-121.57	39.5246	2248
9090	UMMZI213246	Enallagma carunculatum	1914-06-13	1914	Butte County	-121.57	39.5246	2248
10050	UMMZI213246	Enallagma carunculatum	1914-06-13	1914	Butte County	-121.57	39.5246	2248
10051	UMMZI213245	Enallagma carunculatum	1914-06-13	1914	Butte County	-121.57	39.5246	2248
10025	CHKennedy1917	Enallagma carunculatum	1914-06-14	1914	Butte County	-121.8	39.7499	4067
10026	CHKennedy1917	Enallagma carunculatum	1914-06-15	1914	Butte County	-121.8	39.7499	4067
11575	UMMZI212429	Erpetogomphus compositus	1914-06-14	1914	Butte County	-121.57	39.5246	2248
11725	UMMZI212429	Erpetogomphus compositus	1914-06-13	1914	Butte County	-121.57	39.5246	2248
11804	UMMZI212560	Erythemis collocata	1914-06-13	1914	Butte County	-121.57	39.5246	2248
11805	UMMZI212561	Erythemis collocata	1914-06-13	1914	Butte County	-121.57	39.5246	2248
12489	UMMZI212560	Erythemis collocata	1914-06-13	1914	Butte County	-121.57	39.5246	2248
12490	UMMZI212561	Erythemis collocata	1914-06-13	1914	Butte County	-121.57	39.5246	2248
12512	USNM482840	Gomphus kurilis	1914-06-13	1914	Butte County	-121.571	39.4983	6550
12817	USNM482840	Gomphus kurilis	1914-06-13	1914	Butte County	-121.57	39.5246	2248
12787	FSCA68703	Gomphus kurilis	1914-06-14	1914	Butte County	-121.8	39.7499	4067
12788	USNM482841	Gomphus kurilis	1914-07-17	1914	Butte County	-121.8	39.7499	4067
12789	USNM487796	Gomphus kurilis	1914-06-14	1914	Butte County	-121.8	39.7499	4067
12790	USNM487797	Gomphus kurilis	1914-06-14	1914	Butte County	-121.8	39.7499	4067
12513	FSCA68703	Gomphus kurilis	1914-06-14	1914	Butte County	-121.785	39.765	7408
12514	USNM487796	Gomphus kurilis	1914-06-14	1914	Butte County	-121.785	39.765	7408
12515	USNM487797	Gomphus kurilis	1914-06-14	1914	Butte County	-121.785	39.765	7408
12520	USNM482841	Gomphus kurilis	1914-07-15	1914	Butte County	-121.785	39.765	7408
12832	CASENT8156209	Hetaerina americana	1914-06-13	1914	Butte County	-121.57	39.5246	2248
12833	EMEC303222	Hetaerina americana	1914-06-13	1914	Butte County	-121.57	39.5246	2248
12834	UMMZI212935	Hetaerina americana	1914-06-13	1914	Butte County	-121.57	39.5246	2248
12835	UMMZI212936	Hetaerina americana	1914-06-13	1914	Butte County	-121.57	39.5246	2248
13960	EMEC303222	Hetaerina americana	1914-06-13	1914	Butte County	-121.57	39.5246	2248
13961	CASENT8156209	Hetaerina americana	1914-06-13	1914	Butte County	-121.57	39.5246	2248
13962	UMMZI212935	Hetaerina americana	1914-06-13	1914	Butte County	-121.57	39.5246	2248
13963	UMMZI212936	Hetaerina americana	1914-06-13	1914	Butte County	-121.57	39.5246	2248
13944	UMMZI212939	Hetaerina americana	1914-06-14	1914	Butte County	-121.8	39.7499	4067
13945	UMMZI212940	Hetaerina americana	1914-06-14	1914	Butte County	-121.8	39.7499	4067
13946	FSCA65737	Hetaerina americana	1914-06-14	1914	Butte County	-121.8	39.7499	4067
13947	UMMZI212939	Hetaerina americana	1914-06-14	1914	Butte County	-121.8	39.7499	4067
13948	UMMZI212940	Hetaerina americana	1914-06-14	1914	Butte County	-121.8	39.7499	4067
13949	CHKennedy1917	Hetaerina americana	1914-06-15	1914	Butte County	-121.8	39.7499	4067
13950	CHKennedy1917	Hetaerina americana	1914-06-17	1914	Butte County	-121.8	39.7499	4067
12836	FSCA65737	Hetaerina americana	1914-06-14	1914	Butte County	-121.785	39.765	7408
12837	UMMZI212939	Hetaerina americana	1914-06-14	1914	Butte County	-121.785	39.765	7408
12838	UMMZI212940	Hetaerina americana	1914-06-14	1914	Butte County	-121.785	39.765	7408
15812	CHKennedy1917	Ischnura cervula	1914-06-14	1914	Butte County	-121.8	39.7499	4067
16785	CHKennedy1917	Ischnura denticollis	1914-06-13	1914	Butte County	-121.57	39.5246	2248
17970	CHKennedy1917	Ischnura perparva	1914-06-13	1914	Butte County	-121.57	39.5246	2248
17953	UMMZI	Ischnura perparva	1914-06-14	1914	Butte County	-121.8	39.7499	4067
17954	CHKennedy1917	Ischnura perparva	1914-06-15	1914	Butte County	-121.8	39.7499	4067
18356	CHKennedy1917	Lestes congener	1914-06-14	1914	Butte County	-121.8	39.7499	4067
18357	CHKennedy1917	Lestes congener	1914-06-15	1914	Butte County	-121.8	39.7499	4067
18358	CHKennedy1917	Lestes congener	1914-06-17	1914	Butte County	-121.8	39.7499	4067
19701	CHKennedy1917	Libellula comanche	1914-06-13	1914	Butte County	-121.57	39.5246	2248
20269	CHKennedy1917	Libellula forensis	1914-06-13	1914	Butte County	-121.57	39.5246	2248
20725	UMMZI212597	Libellula nodisticta	1914-06-13	1914	Butte County	-121.556	39.5756	4770
20726	UMMZI212598	Libellula nodisticta	1914-06-13	1914	Butte County	-121.556	39.5756	4770
20581	UMMZI212597	Libellula nodisticta	1914-06-13	1914	Butte County	-121.556	39.5756	4770
20582	UMMZI212598	Libellula nodisticta	1914-06-13	1914	Butte County	-121.556	39.5756	4770
21049	CHKennedy1917	Libellula pulchella	1914-06-13	1914	Butte County	-121.57	39.5246	2248
21404	UMMZI212661	Libellula saturata	1914-06-13	1914	Butte County	-121.57	39.5246	2248
22541	UMMZI212661	Libellula saturata	1914-06-13	1914	Butte County	-121.57	39.5246	2248
22519	UMMZI212653	Libellula saturata	1914-06-15	1914	Butte County	-121.8	39.7499	4067
22520	CHKennedy1917	Libellula saturata	1914-06-14	1914	Butte County	-121.8	39.7499	4067
21405	UMMZI212653	Libellula saturata	1914-06-15	1914	Butte County	-121.785	39.765	7408
22725	CHKennedy1917	Macromia magnifica	1914-06-13	1914	Butte County	-121.57	39.5246	2248
22713	UMMZI212520	Macromia magnifica	1914-06-14	1914	Butte County	-121.8	39.7499	4067
22714	UMMZI212523	Macromia magnifica	1914-06-14	1914	Butte County	-121.8	39.7499	4067
22715	CHKennedy1917	Macromia magnifica	1914-06-15	1914	Butte County	-121.8	39.7499	4067
22716	UMMZI212521	Macromia magnifica	1914-06-17	1914	Butte County	-121.8	39.7499	4067
22717	UMMZI212522	Macromia magnifica	1914-06-17	1914	Butte County	-121.8	39.7499	4067
22593	UMMZI212520	Macromia magnifica	1914-06-14	1914	Butte County	-121.785	39.765	7408
22594	UMMZI212523	Macromia magnifica	1914-06-14	1914	Butte County	-121.785	39.765	7408
22595	UMMZI212521	Macromia magnifica	1914-06-17	1914	Butte County	-121.785	39.765	7408
22596	UMMZI212522	Macromia magnifica	1914-06-17	1914	Butte County	-121.785	39.765	7408
23006	USNM487785	Octogomphus specularis	No Date Given	1914	Butte County	-121.794	39.7607	4638
23007	USNM487786	Octogomphus specularis	No Date Given	1914	Butte County	-121.794	39.7607	4638
23008	USNM487787	Octogomphus specularis	No Date Given	1914	Butte County	-121.794	39.7607	4638
23009	USNM487788	Octogomphus specularis	No Date Given	1914	Butte County	-121.794	39.7607	4638
23025	USNM483062	Ophiogomphus bison	1914-06-13	1914	Butte County	-121.571	39.4983	6550
23026	USNM483073	Ophiogomphus bison	1914-06-13	1914	Butte County	-121.571	39.4983	6550
23023	UMMZI212447	Ophiogomphus bison	1914-06-13	1914	Butte County	-121.57	39.5246	2248
23024	UMMZI212448	Ophiogomphus bison	1914-06-13	1914	Butte County	-121.57	39.5246	2248
23224	UMMZI212447	Ophiogomphus bison	1914-06-13	1914	Butte County	-121.57	39.5246	2248
23225	UMMZI212448	Ophiogomphus bison	1914-06-13	1914	Butte County	-121.57	39.5246	2248
23226	USNM483062	Ophiogomphus bison	1914-06-13	1914	Butte County	-121.57	39.5246	2248
23227	USNM483073	Ophiogomphus bison	1914-06-13	1914	Butte County	-121.57	39.5246	2248
23214	UMMZI212441	Ophiogomphus bison	1914-06-15	1914	Butte County	-121.8	39.7499	4067
23215	UMMZI212442	Ophiogomphus bison	1914-06-15	1914	Butte County	-121.8	39.7499	4067
23216	UMMZI212443	Ophiogomphus bison	1914-06-15	1914	Butte County	-121.8	39.7499	4067
23217	UMMZI212445	Ophiogomphus bison	1914-06-17	1914	Butte County	-121.8	39.7499	4067
23218	UMMZI212446	Ophiogomphus bison	1914-06-17	1914	Butte County	-121.8	39.7499	4067
23219	UMMZI212444	Ophiogomphus bison	1914-06-17	1914	Butte County	-121.8	39.7499	4067
23220	FSCA68773	Ophiogomphus bison	1914-06-14	1914	Butte County	-121.8	39.7499	4067
23221	USNM483063	Ophiogomphus bison	1914-06-15	1914	Butte County	-121.8	39.7499	4067
23222	USNM483074	Ophiogomphus bison	1914-06-15	1914	Butte County	-121.8	39.7499	4067
23022	FSCA68773	Ophiogomphus bison	1914-06-13	1914	Butte County	-121.785	39.765	7408
23027	UMMZI212441	Ophiogomphus bison	1914-06-15	1914	Butte County	-121.785	39.765	7408
23028	UMMZI212442	Ophiogomphus bison	1914-06-15	1914	Butte County	-121.785	39.765	7408
23029	UMMZI212443	Ophiogomphus bison	1914-06-15	1914	Butte County	-121.785	39.765	7408
23030	USNM483063	Ophiogomphus bison	1914-06-15	1914	Butte County	-121.785	39.765	7408
23031	USNM483074	Ophiogomphus bison	1914-06-15	1914	Butte County	-121.785	39.765	7408
23032	UMMZI212444	Ophiogomphus bison	1914-06-17	1914	Butte County	-121.785	39.765	7408
23033	UMMZI212445	Ophiogomphus bison	1914-06-17	1914	Butte County	-121.785	39.765	7408
23034	UMMZI212446	Ophiogomphus bison	1914-06-17	1914	Butte County	-121.785	39.765	7408
23398	UMMZI212468	Ophiogomphus occidentis	1914-06-13	1914	Butte County	-121.57	39.5246	2248
23500	UMMZI212468	Ophiogomphus occidentis	1914-06-13	1914	Butte County	-121.57	39.5246	2248
23589	CASENT8171675	Pachydiplax longipennis	1914-06-13	1914	Butte County	-121.553	39.5134	560
23590	EMEC309756	Pachydiplax longipennis	1914-06-13	1914	Butte County	-121.553	39.5134	560
23591	UMMZI212730	Pachydiplax longipennis	1914-06-13	1914	Butte County	-121.553	39.5134	560
23592	UMMZI212731	Pachydiplax longipennis	1914-06-13	1914	Butte County	-121.553	39.5134	560
24265	EMEC309756	Pachydiplax longipennis	1914-06-13	1914	Butte County	-121.57	39.5246	2248
24266	UMMZI212730	Pachydiplax longipennis	1914-06-13	1914	Butte County	-121.57	39.5246	2248
24267	UMMZI212731	Pachydiplax longipennis	1914-06-13	1914	Butte County	-121.57	39.5246	2248
24268	CASENT8171675	Pachydiplax longipennis	1914-06-13	1914	Butte County	-121.57	39.5246	2248
25555	CHKennedy1917	Plathemis lydia	1914-06-13	1914	Butte County	-121.57	39.5246	2248
25687	CASENT8128265	Progomphus borealis	1914-06-13	1914	Butte County	-121.571	39.4983	6550
25688	UMMZI212478	Progomphus borealis	1914-06-13	1914	Butte County	-121.571	39.4983	6550
25689	UMMZI212479	Progomphus borealis	1914-06-13	1914	Butte County	-121.571	39.4983	6550
25885	CASENT8128265	Progomphus borealis	1914-06-13	1914	Butte County	-121.57	39.5246	2248
25886	UMMZI212478	Progomphus borealis	1914-06-13	1914	Butte County	-121.57	39.5246	2248
25887	UMMZI212479	Progomphus borealis	1914-06-13	1914	Butte County	-121.57	39.5246	2248
25877	UMMZI212480	Progomphus borealis	1914-06-14	1914	Butte County	-121.8	39.7499	4067
25878	UMMZI212481	Progomphus borealis	1914-06-17	1914	Butte County	-121.8	39.7499	4067
25879	UMMZI212482	Progomphus borealis	1914-06-17	1914	Butte County	-121.8	39.7499	4067
25880	USNM483188	Progomphus borealis	1914-06-17	1914	Butte County	-121.8	39.7499	4067
25881	USNM483189	Progomphus borealis	1914-06-17	1914	Butte County	-121.8	39.7499	4067
25690	UMMZI212480	Progomphus borealis	1914-06-14	1914	Butte County	-121.785	39.765	7408
25691	UMMZI212481	Progomphus borealis	1914-06-17	1914	Butte County	-121.785	39.765	7408
25692	UMMZI212482	Progomphus borealis	1914-06-17	1914	Butte County	-121.785	39.765	7408
25693	USNM483188	Progomphus borealis	1914-06-17	1914	Butte County	-121.785	39.765	7408
25694	USNM483189	Progomphus borealis	1914-06-17	1914	Butte County	-121.785	39.765	7408
27093	CHKennedy1917	Rhionaeschna multicolor	1914-06-13	1914	Butte County	-121.57	39.5246	2248
27072	CHKennedy1917	Rhionaeschna multicolor	1914-06-14	1914	Butte County	-121.8	39.7499	4067
27073	CHKennedy1917	Rhionaeschna multicolor	1914-06-15	1914	Butte County	-121.8	39.7499	4067
27305	UMMZI212749	Sympetrum corruptum	1914-06-13	1914	Butte County	-121.57	39.5246	2248
29000	UMMZI212749	Sympetrum corruptum	1914-06-13	1914	Butte County	-121.57	39.5246	2248
30039	CHKennedy1917	Sympetrum illotum	1914-06-13	1914	Butte County	-121.57	39.5246	2248
30897	UMMZI212901	Sympetrum pallipes	1914-06-17	1914	Butte County	-121.8	39.7499	4067
30531	UMMZI212901	Sympetrum pallipes	1914-06-17	1914	Butte County	-121.785	39.765	7408
31612	UMMZI212916	Tramea lacerata	1914-06-13	1914	Butte County	-121.57	39.5246	2248
32081	UMMZI212916	Tramea lacerata	1914-06-13	1914	Butte County	-121.556	39.5756	4770
32410	UMMZI213151	Zoniagrion exclamationis	1914-06-14	1914	Butte County	-121.8	39.7499	4067
32248	UMMZI213151	Zoniagrion exclamationis	1914-06-14	1914	Butte County	-121.785	39.765	7408
2768	UMMZI213013	Argia emma	1914-06-11	1914	Colusa County	-121.99	39.2109	11303
2769	UMMZI213014	Argia emma	1914-06-11	1914	Colusa County	-121.99	39.2109	11303
3069	UMMZI213013	Argia emma	1914-06-11	1914	Colusa County	-121.99	39.2109	11303
3070	UMMZI213014	Argia emma	1914-06-11	1914	Colusa County	-121.99	39.2109	11303
10027	UMMZI213243	Enallagma carunculatum	1914-06-11	1914	Colusa County	-122.039	39.1795	8413
9088	UMMZI213243	Enallagma carunculatum	1914-06-11	1914	Colusa County	-122.04	39.2272	11303
12470	UMMZI212553	Erythemis collocata	1914-06-11	1914	Colusa County	-122.039	39.1795	8413
11802	UMMZI212553	Erythemis collocata	1914-06-11	1914	Colusa County	-122.04	39.2272	11303
12831	UMMZI212929	Hetaerina americana	1914-06-11	1914	Colusa County	-121.99	39.2109	11303
13951	UMMZI212929	Hetaerina americana	1914-06-11	1914	Colusa County	-121.99	39.2109	11303
15813	UMMZI213320	Ischnura cervula	1914-06-11	1914	Colusa County	-122.039	39.1795	8413
14226	UMMZI213320	Ischnura cervula	1914-06-11	1914	Colusa County	-122.04	39.2272	11303
16766	UMMZI213351	Ischnura denticollis	1914-06-11	1914	Colusa County	-122.039	39.1795	8413
16767	LACMENT297105	Ischnura denticollis	1914-06-11	1914	Colusa County	-122.039	39.1795	8413
16768	LACMENT297106	Ischnura denticollis	1914-06-11	1914	Colusa County	-122.039	39.1795	8413
16769	LACMENT297107	Ischnura denticollis	1914-06-11	1914	Colusa County	-122.039	39.1795	8413
15878	LACMENT297105	Ischnura denticollis	1914-06-11	1914	Colusa County	-122.04	39.2272	11303
15879	LACMENT297106	Ischnura denticollis	1914-06-11	1914	Colusa County	-122.04	39.2272	11303
15880	LACMENT297107	Ischnura denticollis	1914-06-11	1914	Colusa County	-122.04	39.2272	11303
15881	UMMZI213351	Ischnura denticollis	1914-06-11	1914	Colusa County	-122.04	39.2272	11303
17955	CHKennedy1917	Ischnura perparva	1914-06-11	1914	Colusa County	-122.039	39.1795	8413
18359	UMMZI212960	Lestes congener	1914-06-11	1914	Colusa County	-122.039	39.1795	8413
18360	UMMZI212959	Lestes congener	1914-06-11	1914	Colusa County	-122.039	39.1795	8413
18175	UMMZI212959	Lestes congener	1914-06-11	1914	Colusa County	-121.99	39.2109	11303
18176	UMMZI212960	Lestes congener	1914-06-11	1914	Colusa County	-121.99	39.2109	11303
20261	UMMZI	Libellula forensis	1914-06-11	1914	Colusa County	-122.039	39.1795	8413
22521	CHKennedy1917	Libellula saturata	1914-06-11	1914	Colusa County	-121.99	39.2109	11303
23394	USNM487731	Ophiogomphus occidentis	1914-06-11	1914	Colusa County	-122.009	39.2033	1857
23395	USNM487732	Ophiogomphus occidentis	1914-06-11	1914	Colusa County	-122.009	39.2033	1857
23396	USNM487733	Ophiogomphus occidentis	1914-06-11	1914	Colusa County	-122.009	39.2033	1857
23397	USNM487734	Ophiogomphus occidentis	1914-06-11	1914	Colusa County	-122.009	39.2033	1857
23392	UMMZI212469	Ophiogomphus occidentis	1914-06-11	1914	Colusa County	-121.99	39.2109	11303
23393	USNM483142	Ophiogomphus occidentis	1914-06-11	1914	Colusa County	-121.99	39.2109	11303
23494	UMMZI212469	Ophiogomphus occidentis	1914-06-11	1914	Colusa County	-121.99	39.2109	11303
23495	USNM487731	Ophiogomphus occidentis	1914-06-11	1914	Colusa County	-121.99	39.2109	11303
23496	USNM487732	Ophiogomphus occidentis	1914-06-11	1914	Colusa County	-121.99	39.2109	11303
23497	USNM487733	Ophiogomphus occidentis	1914-06-11	1914	Colusa County	-121.99	39.2109	11303
23498	USNM487734	Ophiogomphus occidentis	1914-06-11	1914	Colusa County	-121.99	39.2109	11303
23499	USNM483142	Ophiogomphus occidentis	1914-06-11	1914	Colusa County	-121.99	39.2109	11303
23588	UMMZI212723	Pachydiplax longipennis	1914-06-11	1914	Colusa County	-121.99	39.2109	11303
24259	UMMZI212723	Pachydiplax longipennis	1914-06-11	1914	Colusa County	-121.99	39.2109	11303
25541	UMMZI212602	Plathemis lydia	1914-06-11	1914	Colusa County	-122.039	39.1795	8413
25542	UMMZI212694	Plathemis lydia	1914-06-11	1914	Colusa County	-122.039	39.1795	8413
25049	UMMZI212602	Plathemis lydia	1914-06-11	1914	Colusa County	-122.04	39.2272	11303
25050	UMMZI212694	Plathemis lydia	1914-06-11	1914	Colusa County	-122.04	39.2272	11303
27074	UMMZI212309	Rhionaeschna multicolor	1914-06-11	1914	Colusa County	-122.039	39.1795	8413
26242	UMMZI212309	Rhionaeschna multicolor	1914-06-11	1914	Colusa County	-122.04	39.2272	11303
28976	CHKennedy1917	Sympetrum corruptum	1914-06-11	1914	Colusa County	-122.039	39.1795	8413
30026	CHKennedy1917	Sympetrum illotum	1914-06-11	1914	Colusa County	-122.039	39.1795	8413
32246	FSCA71141	Zoniagrion exclamationis	1914-06-11	1914	Colusa County	-121.99	39.2109	11303
32247	FSCA71142	Zoniagrion exclamationis	1914-06-11	1914	Colusa County	-121.99	39.2109	11303
32411	FSCA71141	Zoniagrion exclamationis	1914-06-11	1914	Colusa County	-121.99	39.2109	11303
32412	FSCA71142	Zoniagrion exclamationis	1914-06-11	1914	Colusa County	-121.99	39.2109	11303
194	CHKennedy1917	Aeshna interrupta	1914-07-28	1914	El Dorado County	-119.983	38.9419	703
195	CASENT8128688	Aeshna interrupta	1914-07-28	1914	El Dorado County	-120.167	39.1001	19626
196	CASENT8128697	Aeshna interrupta	1914-07-28	1914	El Dorado County	-120.167	39.1001	19626
197	UMMZI212373	Aeshna interrupta	1914-07-28	1914	El Dorado County	-120.167	39.1001	19626
198	USNM332460	Aeshna interrupta	1914-07-28	1914	El Dorado County	-120.167	39.1001	19626
199	UMMZI212374	Aeshna interrupta	1914-07-28	1914	El Dorado County	-120.167	39.1001	19626
200	UMMZI212362	Aeshna interrupta	1914-07-30	1914	El Dorado County	-120.167	39.1001	19626
201	UMMZI212363	Aeshna interrupta	1914-07-30	1914	El Dorado County	-120.167	39.1001	19626
202	UMMZI212364	Aeshna interrupta	1914-07-30	1914	El Dorado County	-120.167	39.1001	19626
203	UMMZI212366	Aeshna interrupta	1914-07-30	1914	El Dorado County	-120.167	39.1001	19626
204	UMMZI212367	Aeshna interrupta	1914-07-30	1914	El Dorado County	-120.167	39.1001	19626
205	UMMZI212368	Aeshna interrupta	1914-07-30	1914	El Dorado County	-120.167	39.1001	19626
206	UMMZI212369	Aeshna interrupta	1914-07-30	1914	El Dorado County	-120.167	39.1001	19626
207	UMMZI212370	Aeshna interrupta	1914-07-30	1914	El Dorado County	-120.167	39.1001	19626
208	UMMZI212371	Aeshna interrupta	1914-07-30	1914	El Dorado County	-120.167	39.1001	19626
209	UMMZI212365	Aeshna interrupta	1914-07-30	1914	El Dorado County	-120.167	39.1001	19626
210	CHKennedy1917	Aeshna interrupta	1914-07-29	1914	El Dorado County	-120.167	39.1001	19626
7996	UMMZI213183	Enallagma annexum	1914-07-27	1914	El Dorado County	-119.983	38.9419	703
7997	UMMZI213184	Enallagma annexum	1914-07-27	1914	El Dorado County	-119.983	38.9419	703
8747	UMMZI213183	Enallagma annexum	1914-07-28	1914	El Dorado County	-119.983	38.9419	703
8748	UMMZI213184	Enallagma annexum	1914-07-28	1914	El Dorado County	-119.983	38.9419	703
18372	CHKennedy1917	Lestes congener	1914-07-28	1914	El Dorado County	-119.983	38.9419	703
18624	CHKennedy1917	Lestes disjunctus	1914-07-28	1914	El Dorado County	-119.983	38.9419	703
18635	UMMZI212969	Lestes dryas	1914-06-30	1914	El Dorado County	-119.983	38.9419	703
18642	UMMZI212970	Lestes dryas	1914-07-28	1914	El Dorado County	-119.983	38.9419	703
18933	UMMZI212970	Lestes dryas	1914-07-28	1914	El Dorado County	-119.983	38.9419	703
21382	CHKennedy1917	Libellula quadrimaculata	1914-07-28	1914	El Dorado County	-119.983	38.9419	703
23257	USNM339734	Ophiogomphus morrisoni	1914-08-01	1914	El Dorado County	-120.092	38.9571	1346
23391	USNM339734	Ophiogomphus morrisoni	1914-08-01	1914	El Dorado County	-120.167	39.1001	19626
27310	UMMZI212745	Sympetrum corruptum	1914-07-27	1914	El Dorado County	-119.983	38.9419	703
27311	UMMZI212744	Sympetrum corruptum	1914-07-28	1914	El Dorado County	-119.983	38.9419	703
29011	UMMZI212745	Sympetrum corruptum	1914-07-28	1914	El Dorado County	-119.983	38.9419	703
29012	UMMZI212744	Sympetrum corruptum	1914-07-28	1914	El Dorado County	-119.983	38.9419	703
29094	UMMZI212812	Sympetrum danae	1914-07-28	1914	El Dorado County	-119.983	38.9419	703
29205	UMMZI212812	Sympetrum danae	1914-07-28	1914	El Dorado County	-119.983	38.9419	703
30063	UMMZI212843	Sympetrum internum	1914-07-28	1914	El Dorado County	-119.983	38.9419	703
30105	UMMZI212843	Sympetrum internum	1914-07-28	1914	El Dorado County	-119.983	38.9419	703
30507	CHKennedy1917	Sympetrum obtrusum	1914-07-28	1914	El Dorado County	-119.983	38.9419	703
30907	CHKennedy1917	Sympetrum pallipes	1914-07-28	1914	El Dorado County	-119.983	38.9419	703
20	CASENT8128688	Aeshna interrupta	1914-07-28	1914	El Dorado/Placer County	-120.097	38.9726	14828
21	CASENT8128697	Aeshna interrupta	1914-07-28	1914	El Dorado/Placer County	-120.097	38.9726	14828
23	UMMZI212373	Aeshna interrupta	1914-07-28	1914	El Dorado/Placer County	-120.097	38.9726	14828
24	UMMZI212374	Aeshna interrupta	1914-07-28	1914	El Dorado/Placer County	-120.097	38.9726	14828
27	UMMZI212362	Aeshna interrupta	1914-07-30	1914	El Dorado/Placer County	-120.097	38.9726	14828
28	UMMZI212363	Aeshna interrupta	1914-07-30	1914	El Dorado/Placer County	-120.097	38.9726	14828
30	UMMZI212365	Aeshna interrupta	1914-07-30	1914	El Dorado/Placer County	-120.097	38.9726	14828
32	UMMZI212367	Aeshna interrupta	1914-07-30	1914	El Dorado/Placer County	-120.097	38.9726	14828
33	UMMZI212368	Aeshna interrupta	1914-07-30	1914	El Dorado/Placer County	-120.097	38.9726	14828
34	UMMZI212369	Aeshna interrupta	1914-07-30	1914	El Dorado/Placer County	-120.097	38.9726	14828
35	UMMZI212370	Aeshna interrupta	1914-07-30	1914	El Dorado/Placer County	-120.097	38.9726	14828
29	UMMZI212364	Aeshna interrupta	1914-07-30	1914	El Dorado/Placer County	-120.07	39.0824	18540
31	UMMZI212366	Aeshna interrupta	1914-07-30	1914	El Dorado/Placer County	-120.07	39.0824	18540
36	UMMZI212371	Aeshna interrupta	1914-07-30	1914	El Dorado/Placer County	-120.07	39.0824	18540
25	USNM332460	Aeshna interrupta	1914-07-28	1914	El Dorado/Placer County	-120.031	39.0941	17758
37	USNM332459	Aeshna interrupta	1914-07-30	1914	El Dorado/Placer County	-120.031	39.0941	17758
19189	INHS1715	Leucorrhinia glacialis	1914-07-30	1914	El Dorado/Placer County	-120.031	39.0941	17758
1202	CASENT8128847	Anax junius	1914-09-04	1914	Fresno County	-119.843	36.8548	595
1916	CASENT8128847	Anax junius	1914-09-04	1914	Fresno County	-119.842	36.8586	562
1917	UMMZI212398	Anax junius	1914-09-04	1914	Fresno County	-119.842	36.8586	562
1918	UMMZI212399	Anax junius	1914-09-04	1914	Fresno County	-119.842	36.8586	562
1919	UMMZI212400	Anax junius	1914-09-04	1914	Fresno County	-119.842	36.8586	562
1203	UMMZI212398	Anax junius	1914-09-04	1914	Fresno County	-119.843	36.8606	700
1204	UMMZI212399	Anax junius	1914-09-04	1914	Fresno County	-119.843	36.8606	700
1205	UMMZI212400	Anax junius	1914-09-04	1914	Fresno County	-119.843	36.8606	700
1920	CHKennedy1917	Anax junius	1914-09-04	1914	Fresno County	-119.715	36.9897	1469
3073	UMMZI213030	Argia emma	1914-09-04	1914	Fresno County	-119.715	36.9897	1469
2780	UMMZI213030	Argia emma	1914-09-04	1914	Fresno County	-119.714	36.9902	3132
7208	UMMZI212542	Brechmorhoga mendax	1914-09-04	1914	Fresno County	-119.715	36.9897	1469
7209	UMMZI212543	Brechmorhoga mendax	1914-09-04	1914	Fresno County	-119.715	36.9897	1469
7075	UMMZI212542	Brechmorhoga mendax	1914-09-04	1914	Fresno County	-119.714	36.9902	3132
7076	UMMZI212543	Brechmorhoga mendax	1914-09-04	1914	Fresno County	-119.714	36.9902	3132
9097	CASENT8156754	Enallagma carunculatum	1914-09-04	1914	Fresno County	-119.843	36.8548	595
9098	CASENT8156756	Enallagma carunculatum	1914-09-04	1914	Fresno County	-119.843	36.8548	595
10036	CASENT8156754	Enallagma carunculatum	1914-09-04	1914	Fresno County	-119.842	36.8586	562
10037	CASENT8156756	Enallagma carunculatum	1914-09-04	1914	Fresno County	-119.842	36.8586	562
11713	CASENT8127980	Erpetogomphus compositus	1914-09-04	1914	Fresno County	-119.715	36.9897	1469
11714	CASENT8127984	Erpetogomphus compositus	1914-09-04	1914	Fresno County	-119.715	36.9897	1469
11715	UMMZI212428	Erpetogomphus compositus	1914-09-04	1914	Fresno County	-119.715	36.9897	1469
11716	UMMZI212427	Erpetogomphus compositus	1914-09-04	1914	Fresno County	-119.715	36.9897	1469
11717	FSCA68683	Erpetogomphus compositus	1914-09-04	1914	Fresno County	-119.715	36.9897	1469
11718	USNM337346	Erpetogomphus compositus	1914-09-04	1914	Fresno County	-119.715	36.9897	1469
11719	USNM337347	Erpetogomphus compositus	1914-09-04	1914	Fresno County	-119.715	36.9897	1469
11720	USNM337348	Erpetogomphus compositus	1914-09-04	1914	Fresno County	-119.715	36.9897	1469
11721	USNM337349	Erpetogomphus compositus	1914-09-04	1914	Fresno County	-119.715	36.9897	1469
11576	CASENT8127980	Erpetogomphus compositus	1914-09-04	1914	Fresno County	-119.714	36.9902	3132
11577	CASENT8127984	Erpetogomphus compositus	1914-09-04	1914	Fresno County	-119.714	36.9902	3132
11578	FSCA68683	Erpetogomphus compositus	1914-09-04	1914	Fresno County	-119.714	36.9902	3132
11579	UMMZI212427	Erpetogomphus compositus	1914-09-04	1914	Fresno County	-119.714	36.9902	3132
11580	UMMZI212428	Erpetogomphus compositus	1914-09-04	1914	Fresno County	-119.714	36.9902	3132
11581	USNM337346	Erpetogomphus compositus	1914-09-04	1914	Fresno County	-119.714	36.9902	3132
11582	USNM337347	Erpetogomphus compositus	1914-09-04	1914	Fresno County	-119.714	36.9902	3132
11583	USNM337348	Erpetogomphus compositus	1914-09-04	1914	Fresno County	-119.714	36.9902	3132
11584	USNM337349	Erpetogomphus compositus	1914-09-04	1914	Fresno County	-119.714	36.9902	3132
12478	UMMZI212566	Erythemis collocata	1914-09-04	1914	Fresno County	-119.842	36.8586	562
12479	UMMZI212565	Erythemis collocata	1914-09-04	1914	Fresno County	-119.842	36.8586	562
11808	UMMZI212565	Erythemis collocata	1914-09-04	1914	Fresno County	-119.843	36.8606	700
11809	UMMZI212566	Erythemis collocata	1914-09-04	1914	Fresno County	-119.843	36.8606	700
12844	FSCA65741	Hetaerina americana	1914-09-04	1914	Fresno County	-119.843	36.8548	595
13953	FSCA65741	Hetaerina americana	1914-09-04	1914	Fresno County	-119.85	36.8552	1250
15821	CHKennedy1917	Ischnura cervula	1914-09-04	1914	Fresno County	-119.842	36.8586	562
16773	CHKennedy1917	Ischnura denticollis	1914-09-04	1914	Fresno County	-119.842	36.8586	562
17963	CHKennedy1917	Ischnura perparva	1914-09-04	1914	Fresno County	-119.842	36.8586	562
22531	CHKennedy1917	Libellula saturata	1914-09-04	1914	Fresno County	-119.842	36.8586	562
22532	UMMZI212666	Libellula saturata	1914-09-04	1914	Fresno County	-119.715	36.9897	1469
21412	UMMZI212666	Libellula saturata	1914-09-04	1914	Fresno County	-119.714	36.9902	3132
22598	UMMZI212524	Macromia magnifica	1914-09-16	1914	Fresno County	-119.469	36.5965	2348
22726	UMMZI212524	Macromia magnifica	1914-09-16	1914	Fresno County	-119.469	36.5965	2348
24261	EMEC309746	Pachydiplax longipennis	1914-09-04	1914	Fresno County	-119.85	36.8552	1250
24262	UMMZI212728	Pachydiplax longipennis	1914-09-04	1914	Fresno County	-119.85	36.8552	1250
24263	UMMZI212729	Pachydiplax longipennis	1914-09-04	1914	Fresno County	-119.842	36.8586	562
23593	EMEC309746	Pachydiplax longipennis	1914-09-04	1914	Fresno County	-119.843	36.8606	700
23594	UMMZI212728	Pachydiplax longipennis	1914-09-04	1914	Fresno County	-119.843	36.8606	700
24968	UMMZI212713	Pantala hymenaea	1914-09-04	1914	Fresno County	-119.842	36.8586	562
24638	UMMZI212713	Pantala hymenaea	1914-09-04	1914	Fresno County	-119.843	36.8606	700
25548	CHKennedy1917	Plathemis lydia	1914-09-04	1914	Fresno County	-119.842	36.8586	562
25888	CHKennedy1917	Progomphus borealis	1914-09-16	1914	Fresno County	-119.469	36.5965	2348
25883	CHKennedy1917	Progomphus borealis	1914-09-04	1914	Fresno County	-119.715	36.9897	1469
26254	UMMZI212305	Rhionaeschna multicolor	1914-09-05	1914	Fresno County	-119.469	36.5965	2348
27097	CHKennedy1917	Rhionaeschna multicolor	1914-09-16	1914	Fresno County	-119.469	36.5965	2348
27077	UMMZI212312	Rhionaeschna multicolor	1914-09-04	1914	Fresno County	-119.842	36.8586	562
26253	UMMZI212312	Rhionaeschna multicolor	1914-09-04	1914	Fresno County	-119.843	36.8606	700
27078	CHKennedy1917	Rhionaeschna multicolor	1914-09-04	1914	Fresno County	-119.715	36.9897	1469
28984	CASENT8174394	Sympetrum corruptum	1914-09-04	1914	Fresno County	-119.85	36.8552	1250
28985	UMMZI212746	Sympetrum corruptum	1914-09-04	1914	Fresno County	-119.842	36.8586	562
28986	CASENT8174394	Sympetrum corruptum	1914-09-04	1914	Fresno County	-119.715	36.9897	1469
28987	UMMZI212746	Sympetrum corruptum	1914-09-04	1914	Fresno County	-119.715	36.9897	1469
27313	CASENT8174394	Sympetrum corruptum	1914-09-04	1914	Fresno County	-119.714	36.9902	3132
27314	UMMZI212746	Sympetrum corruptum	1914-09-04	1914	Fresno County	-119.714	36.9902	3132
30033	CHKennedy1917	Sympetrum illotum	1914-09-04	1914	Fresno County	-119.842	36.8586	562
31352	CASENT8174294	Telebasis salva	1914-09-04	1914	Fresno County	-119.843	36.8548	595
31353	CASENT8174296	Telebasis salva	1914-09-04	1914	Fresno County	-119.843	36.8548	595
31582	CASENT8174294	Telebasis salva	1914-09-04	1914	Fresno County	-119.842	36.8586	562
31583	CASENT8174296	Telebasis salva	1914-09-04	1914	Fresno County	-119.842	36.8586	562
31584	UMMZI213140	Telebasis salva	1914-09-04	1914	Fresno County	-119.842	36.8586	562
31585	UMMZI213141	Telebasis salva	1914-09-04	1914	Fresno County	-119.842	36.8586	562
31354	UMMZI213140	Telebasis salva	1914-09-04	1914	Fresno County	-119.843	36.8606	700
31355	UMMZI213141	Telebasis salva	1914-09-04	1914	Fresno County	-119.843	36.8606	700
31613	CASENT8174383	Tramea lacerata	1914-09-04	1914	Fresno County	-119.843	36.8548	595
31614	CASENT8174384	Tramea lacerata	1914-09-04	1914	Fresno County	-119.843	36.8548	595
31615	CASENT8177381	Tramea lacerata	1914-09-04	1914	Fresno County	-119.843	36.8548	595
32070	CASENT8174383	Tramea lacerata	1914-09-04	1914	Fresno County	-119.85	36.8552	1250
32071	CASENT8174384	Tramea lacerata	1914-09-04	1914	Fresno County	-119.842	36.8586	562
32072	CASENT8177381	Tramea lacerata	1914-09-04	1914	Fresno County	-119.842	36.8586	562
32073	UMMZI212910	Tramea lacerata	1914-09-04	1914	Fresno County	-119.842	36.8586	562
32074	UMMZI212911	Tramea lacerata	1914-09-04	1914	Fresno County	-119.842	36.8586	562
31616	UMMZI212910	Tramea lacerata	1914-09-04	1914	Fresno County	-119.843	36.8606	700
31617	UMMZI212911	Tramea lacerata	1914-09-04	1914	Fresno County	-119.843	36.8606	700
32075	UMMZI212914	Tramea lacerata	1914-09-04	1914	Fresno County	-119.715	36.9897	1469
32076	UMMZI212915	Tramea lacerata	1914-09-04	1914	Fresno County	-119.715	36.9897	1469
31618	UMMZI212914	Tramea lacerata	1914-09-04	1914	Fresno County	-119.714	36.9902	3132
31619	UMMZI212915	Tramea lacerata	1914-09-04	1914	Fresno County	-119.714	36.9902	3132
1206	UMMZI212395	Anax junius	1914-09-07	1914	Kern County	-119.029	35.3961	23757
1207	UMMZI212396	Anax junius	1914-09-07	1914	Kern County	-119.029	35.3961	23757
1208	UMMZI212397	Anax junius	1914-09-07	1914	Kern County	-119.029	35.3961	23757
1921	UMMZI212395	Anax junius	1914-09-07	1914	Kern County	-119.029	35.3961	23757
1922	UMMZI212396	Anax junius	1914-09-07	1914	Kern County	-119.029	35.3961	23757
1923	UMMZI212397	Anax junius	1914-09-07	1914	Kern County	-119.029	35.3961	23757
3627	CASENT8156257	Argia nahuana	1914-09-07	1914	Kern County	-119.029	35.3961	23757
3628	UMMZI213043	Argia nahuana	1914-09-07	1914	Kern County	-119.029	35.3961	23757
3930	CASENT8156257	Argia nahuana	1914-09-07	1914	Kern County	-119.029	35.3961	23757
3931	UMMZI213043	Argia nahuana	1914-09-07	1914	Kern County	-119.029	35.3961	23757
8000	CASENT8171375	Enallagma annexum	1914-09-07	1914	Kern County	-119.029	35.3961	23757
8001	CASENT8171378	Enallagma annexum	1914-09-07	1914	Kern County	-119.029	35.3961	23757
8002	CASENT8171380	Enallagma annexum	1914-09-07	1914	Kern County	-119.029	35.3961	23757
8003	CASENT8171382	Enallagma annexum	1914-09-07	1914	Kern County	-119.029	35.3961	23757
8729	CASENT8171375	Enallagma annexum	1914-09-07	1914	Kern County	-119.029	35.3961	23757
8730	CASENT8171378	Enallagma annexum	1914-09-07	1914	Kern County	-119.029	35.3961	23757
8731	CASENT8171382	Enallagma annexum	1914-09-07	1914	Kern County	-119.029	35.3961	23757
8732	CASENT8171380	Enallagma annexum	1914-09-07	1914	Kern County	-119.029	35.3961	23757
10039	CHKennedy1917	Enallagma carunculatum	1914-09-07	1914	Kern County	-119.029	35.3961	23757
12845	UMMZI212930	Hetaerina americana	1914-09-07	1914	Kern County	-119.029	35.3961	23757
12846	UMMZI212931	Hetaerina americana	1914-09-07	1914	Kern County	-119.029	35.3961	23757
13954	UMMZI212930	Hetaerina americana	1914-09-07	1914	Kern County	-119.029	35.3961	23757
13955	UMMZI212931	Hetaerina americana	1914-09-07	1914	Kern County	-119.029	35.3961	23757
14231	UMMZI213325	Ischnura cervula	1914-09-07	1914	Kern County	-119.029	35.3961	23757
15822	UMMZI213325	Ischnura cervula	1914-09-07	1914	Kern County	-119.029	35.3961	23757
15883	UMMZI213355	Ischnura denticollis	1914-09-07	1914	Kern County	-119.029	35.3961	23757
16775	UMMZI213355	Ischnura denticollis	1914-09-07	1914	Kern County	-119.029	35.3961	23757
24639	UMMZI212709	Pantala hymenaea	1914-09-07	1914	Kern County	-119.029	35.3961	23757
24640	UMMZI212710	Pantala hymenaea	1914-09-07	1914	Kern County	-119.029	35.3961	23757
24969	UMMZI212709	Pantala hymenaea	1914-09-07	1914	Kern County	-119.029	35.3961	23757
24970	UMMZI212710	Pantala hymenaea	1914-09-07	1914	Kern County	-119.029	35.3961	23757
25884	CHKennedy1917	Progomphus borealis	1914-09-07	1914	Kern County	-119.029	35.3961	23757
26255	CASENT8128712	Rhionaeschna multicolor	1914-09-07	1914	Kern County	-119.029	35.3961	23757
26257	UMMZI212310	Rhionaeschna multicolor	1914-09-07	1914	Kern County	-119.029	35.3961	23757
26258	UMMZI212311	Rhionaeschna multicolor	1914-09-07	1914	Kern County	-119.029	35.3961	23757
27079	CASENT8128712	Rhionaeschna multicolor	1914-09-07	1914	Kern County	-119.029	35.3961	23757
27080	UMMZI212310	Rhionaeschna multicolor	1914-09-07	1914	Kern County	-119.029	35.3961	23757
27081	UMMZI212311	Rhionaeschna multicolor	1914-09-07	1914	Kern County	-119.029	35.3961	23757
31620	CASENT8177382	Tramea lacerata	1914-09-07	1914	Kern County	-119.029	35.3961	23757
31621	UMMZI212912	Tramea lacerata	1914-09-07	1914	Kern County	-119.029	35.3961	23757
31622	UMMZI212913	Tramea lacerata	1914-09-07	1914	Kern County	-119.029	35.3961	23757
32077	CASENT8177382	Tramea lacerata	1914-09-07	1914	Kern County	-119.029	35.3961	23757
32078	UMMZI212912	Tramea lacerata	1914-09-07	1914	Kern County	-119.029	35.3961	23757
32079	UMMZI212913	Tramea lacerata	1914-09-07	1914	Kern County	-119.029	35.3961	23757
2272	CASENT8174290	Archilestes grandis	1914-09-12	1914	Los Angeles County	-118.158	34.1753	8981
2342	CASENT8174290	Archilestes grandis	1914-09-12	1914	Los Angeles County	-118.158	34.1753	8981
3531	UMMZI213065	Argia lugens	1914-09-07	1914	Los Angeles County	-118.168	34.1608	6033
3532	UMMZI213066	Argia lugens	1914-09-07	1914	Los Angeles County	-118.168	34.1608	6033
3153	UMMZI213065	Argia lugens	1914-09-07	1914	Los Angeles County	-118.159	34.1723	12330
3154	UMMZI213066	Argia lugens	1914-09-07	1914	Los Angeles County	-118.159	34.1723	12330
10905	LACMENT297022	Enallagma praevarum	1914-09-13	1914	Los Angeles County	-118.122	34.1203	242
24270	UMMZI212703	Paltothemis lineatipes	1914-09-07	1914	Los Angeles County	-118.159	34.1723	12330
26256	UMMZI212306	Rhionaeschna multicolor	1914-09-07	1914	Los Angeles County	-118.168	34.1608	6033
26247	UMMZI212315	Rhionaeschna multicolor	1914-08-31	1914	Los Angeles County	-118.158	34.1753	8981
26259	UMMZI212314	Rhionaeschna multicolor	1914-09-14	1914	Los Angeles County	-118.158	34.1753	8981
18184	FSCA71203	Lestes congener	1914-09-24	1914	Madera County	-119.618	37.44	2371
1932	UMMZI212401	Anax junius	1914-06-08	1914	Napa County	-122.252	38.2769	3161
1200	UMMZI212401	Anax junius	1914-06-08	1914	Napa County	-122.267	38.2781	110
2269	CHKennedy1917	Archilestes californicus	1914-06-08	1914	Napa County	-122.231	38.2612	1689
3623	UMMZI213042	Argia nahuana	1914-06-07	1914	Napa County	-122.558	38.592	2368
7019	UMMZI213081	Argia vivida	1914-06-08	1914	Napa County	-122.231	38.2612	1689
7020	CHKennedy1917	Argia vivida	1914-06-09	1914	Napa County	-122.231	38.2612	1689
4172	UMMZI213081	Argia vivida	1914-06-08	1914	Napa County	-122.267	38.2781	110
7728	CASENT8128624	Cordulegaster dorsalis	1914-06-09	1914	Napa County	-122.236	38.267	2209
7729	UMMZI212497	Cordulegaster dorsalis	1914-06-09	1914	Napa County	-122.236	38.267	2209
7730	UMMZI212498	Cordulegaster dorsalis	1914-06-09	1914	Napa County	-122.236	38.267	2209
7731	UMMZI212499	Cordulegaster dorsalis	1914-06-09	1914	Napa County	-122.236	38.267	2209
7310	CASENT8128624	Cordulegaster dorsalis	1914-06-09	1914	Napa County	-122.267	38.2781	110
7311	UMMZI212497	Cordulegaster dorsalis	1914-06-09	1914	Napa County	-122.267	38.2781	110
7312	UMMZI212498	Cordulegaster dorsalis	1914-06-09	1914	Napa County	-122.267	38.2781	110
7313	UMMZI212499	Cordulegaster dorsalis	1914-06-09	1914	Napa County	-122.267	38.2781	110
8743	UMMZI213194	Enallagma annexum	1914-06-08	1914	Napa County	-122.235	38.2665	2354
8744	CHKennedy1917	Enallagma annexum	1914-06-08	1914	Napa County	-122.252	38.2769	3161
8745	CHKennedy1917	Enallagma annexum	1914-06-09	1914	Napa County	-122.252	38.2769	3161
7988	UMMZI213194	Enallagma annexum	1914-06-08	1914	Napa County	-122.267	38.2781	110
10055	CHKennedy1917	Enallagma carunculatum	1914-06-08	1914	Napa County	-122.252	38.2769	3161
10056	CHKennedy1917	Enallagma carunculatum	1914-06-09	1914	Napa County	-122.252	38.2769	3161
11561	USNM336420	Epitheca canis	1914-06-09	1914	Napa County	-122.235	38.2665	2354
11553	CASENT8156106	Epitheca canis	1914-06-08	1914	Napa County	-122.252	38.2769	3161
11554	UMMZI212531	Epitheca canis	1914-06-08	1914	Napa County	-122.252	38.2769	3161
11555	UMMZI212532	Epitheca canis	1914-06-08	1914	Napa County	-122.252	38.2769	3161
11556	CASENT8156108	Epitheca canis	1914-06-09	1914	Napa County	-122.252	38.2769	3161
11557	CASENT8156109	Epitheca canis	1914-06-09	1914	Napa County	-122.252	38.2769	3161
11558	CASENT8156107	Epitheca canis	1914-06-09	1914	Napa County	-122.252	38.2769	3161
11559	UMMZI212529	Epitheca canis	1914-06-09	1914	Napa County	-122.252	38.2769	3161
11560	UMMZI212530	Epitheca canis	1914-06-09	1914	Napa County	-122.252	38.2769	3161
11430	CASENT8156106	Epitheca canis	1914-06-08	1914	Napa County	-122.267	38.2781	110
11431	UMMZI212531	Epitheca canis	1914-06-08	1914	Napa County	-122.267	38.2781	110
11432	UMMZI212532	Epitheca canis	1914-06-08	1914	Napa County	-122.267	38.2781	110
11433	CASENT8156107	Epitheca canis	1914-06-09	1914	Napa County	-122.267	38.2781	110
11434	CASENT8156108	Epitheca canis	1914-06-09	1914	Napa County	-122.267	38.2781	110
11435	CASENT8156109	Epitheca canis	1914-06-09	1914	Napa County	-122.267	38.2781	110
11436	UMMZI212529	Epitheca canis	1914-06-09	1914	Napa County	-122.267	38.2781	110
11437	UMMZI212530	Epitheca canis	1914-06-09	1914	Napa County	-122.267	38.2781	110
11438	USNM336420	Epitheca canis	1914-06-09	1914	Napa County	-122.267	38.2781	110
12494	CHKennedy1917	Erythemis collocata	1914-06-08	1914	Napa County	-122.252	38.2769	3161
12495	CHKennedy1917	Erythemis collocata	1914-06-09	1914	Napa County	-122.252	38.2769	3161
12818	FSCA68725	Gomphus kurilis	1914-06-08	1914	Napa County	-122.252	38.2769	3161
12819	FSCA68726	Gomphus kurilis	1914-06-08	1914	Napa County	-122.252	38.2769	3161
12510	FSCA68725	Gomphus kurilis	1914-06-08	1914	Napa County	-122.267	38.2781	110
12511	FSCA68726	Gomphus kurilis	1914-06-08	1914	Napa County	-122.267	38.2781	110
15837	CHKennedy1917	Ischnura cervula	1914-06-08	1914	Napa County	-122.252	38.2769	3161
15838	UMMZI213319	Ischnura cervula	1914-06-09	1914	Napa County	-122.252	38.2769	3161
14225	UMMZI213319	Ischnura cervula	1914-06-09	1914	Napa County	-122.267	38.2781	110
15833	UMMZI213318	Ischnura cervula	1914-06-07	1914	Napa County	-122.558	38.592	3762
14224	UMMZI213318	Ischnura cervula	1914-06-07	1914	Napa County	-122.558	38.592	2368
16787	CHKennedy1917	Ischnura denticollis	1914-06-08	1914	Napa County	-122.252	38.2769	3161
16788	CHKennedy1917	Ischnura denticollis	1914-06-09	1914	Napa County	-122.252	38.2769	3161
15855	CASENT8170234	Ischnura denticollis	1914-06-07	1914	Napa County	-122.579	38.5792	2368
15858	INHS3544	Ischnura denticollis	1914-06-07	1914	Napa County	-122.579	38.5792	2368
15859	LACMENT297194	Ischnura denticollis	1914-06-07	1914	Napa County	-122.579	38.5792	2368
15860	LACMENT297195	Ischnura denticollis	1914-06-07	1914	Napa County	-122.579	38.5792	2368
15861	LACMENT297196	Ischnura denticollis	1914-06-07	1914	Napa County	-122.579	38.5792	2368
15862	LACMENT297197	Ischnura denticollis	1914-06-07	1914	Napa County	-122.579	38.5792	2368
15863	LACMENT297198	Ischnura denticollis	1914-06-07	1914	Napa County	-122.579	38.5792	2368
15864	LACMENT297199	Ischnura denticollis	1914-06-07	1914	Napa County	-122.579	38.5792	2368
15865	UMMZI213349	Ischnura denticollis	1914-06-07	1914	Napa County	-122.579	38.5792	2368
15866	USNM374805	Ischnura denticollis	1914-06-07	1914	Napa County	-122.579	38.5792	2368
15867	USNM374810	Ischnura denticollis	1914-06-07	1914	Napa County	-122.579	38.5792	2368
15868	USNM374811	Ischnura denticollis	1914-06-07	1914	Napa County	-122.579	38.5792	2368
15869	USNM374812	Ischnura denticollis	1914-06-07	1914	Napa County	-122.579	38.5792	2368
15870	USNM374813	Ischnura denticollis	1914-06-07	1914	Napa County	-122.579	38.5792	2368
15871	USNM374814	Ischnura denticollis	1914-06-07	1914	Napa County	-122.579	38.5792	2368
15872	USNM374815	Ischnura denticollis	1914-06-07	1914	Napa County	-122.579	38.5792	2368
15873	USNM374816	Ischnura denticollis	1914-06-07	1914	Napa County	-122.579	38.5792	2368
15874	USNM374817	Ischnura denticollis	1914-06-07	1914	Napa County	-122.579	38.5792	2368
15875	USNM374818	Ischnura denticollis	1914-06-07	1914	Napa County	-122.579	38.5792	2368
15876	USNM374819	Ischnura denticollis	1914-06-07	1914	Napa County	-122.579	38.5792	2368
15877	USNM374820	Ischnura denticollis	1914-06-07	1914	Napa County	-122.579	38.5792	2368
15882	FSCA67747	Ischnura denticollis	1914-06-12	1914	Napa County	-122.579	38.5792	2368
15852	CASENT8170231	Ischnura denticollis	1914-06-07	1914	Napa County	-122.558	38.592	2368
15853	CASENT8170232	Ischnura denticollis	1914-06-07	1914	Napa County	-122.558	38.592	2368
15854	CASENT8170233	Ischnura denticollis	1914-06-07	1914	Napa County	-122.558	38.592	2368
15856	CASENT8170235	Ischnura denticollis	1914-06-07	1914	Napa County	-122.558	38.592	2368
15857	CASENT8170236	Ischnura denticollis	1914-06-07	1914	Napa County	-122.558	38.592	2368
17980	CHKennedy1917	Ischnura perparva	1914-06-08	1914	Napa County	-122.252	38.2769	3161
17981	CHKennedy1917	Ischnura perparva	1914-06-09	1914	Napa County	-122.252	38.2769	3161
20273	CHKennedy1917	Libellula forensis	1914-06-08	1914	Napa County	-122.252	38.2769	3161
20274	CHKennedy1917	Libellula forensis	1914-06-09	1914	Napa County	-122.252	38.2769	3161
22548	CHKennedy1917	Libellula saturata	1914-06-08	1914	Napa County	-122.252	38.2769	3161
22549	UMMZI212654	Libellula saturata	1914-06-09	1914	Napa County	-122.252	38.2769	3161
21403	UMMZI212654	Libellula saturata	1914-06-09	1914	Napa County	-122.267	38.2781	110
21401	CASENT8170452	Libellula saturata	1914-06-07	1914	Napa County	-122.558	38.592	2368
21402	UMMZI212655	Libellula saturata	1914-06-07	1914	Napa County	-122.558	38.592	2368
22727	CHKennedy1917	Macromia magnifica	1914-06-08	1914	Napa County	-122.252	38.2769	3161
23012	CASENT8128211	Octogomphus specularis	1914-06-08	1914	Napa County	-122.235	38.2665	2354
23013	USNM339457	Octogomphus specularis	1914-06-09	1914	Napa County	-122.235	38.2665	2354
23014	USNM483037	Octogomphus specularis	1914-06-08	1914	Napa County	-122.235	38.2665	2354
23015	FSCA68756	Octogomphus specularis	1914-06-09	1914	Napa County	-122.235	38.2665	2354
23011	FSCA68757	Octogomphus specularis	1914-06-08	1914	Napa County	-122.236	38.267	2209
22748	CASENT8128211	Octogomphus specularis	1914-06-08	1914	Napa County	-122.267	38.2781	110
22750	USNM483037	Octogomphus specularis	1914-06-08	1914	Napa County	-122.267	38.2781	110
22751	FSCA68756	Octogomphus specularis	1914-06-09	1914	Napa County	-122.267	38.2781	110
22752	USNM339457	Octogomphus specularis	1914-06-09	1914	Napa County	-122.267	38.2781	110
22749	FSCA68757	Octogomphus specularis	1914-06-08	1914	Napa County	-122.308	38.2905	6987
25559	UMMZI212607	Plathemis lydia	1914-06-08	1914	Napa County	-122.252	38.2769	3161
25560	CHKennedy1917	Plathemis lydia	1914-06-09	1914	Napa County	-122.252	38.2769	3161
25048	UMMZI212607	Plathemis lydia	1914-06-08	1914	Napa County	-122.267	38.2781	110
25047	UMMZI212693	Plathemis lydia	1914-06-07	1914	Napa County	-122.558	38.592	2368
26230	UMMZI212351	Rhionaeschna californica	1914-06-08	1914	Napa County	-122.252	38.2769	3161
26231	UMMZI212350	Rhionaeschna californica	1914-06-09	1914	Napa County	-122.252	38.2769	3161
25905	UMMZI212351	Rhionaeschna californica	1914-06-08	1914	Napa County	-122.267	38.2781	110
25906	UMMZI212350	Rhionaeschna californica	1914-06-09	1914	Napa County	-122.267	38.2781	110
25904	UMMZI212349	Rhionaeschna californica	1914-06-07	1914	Napa County	-122.558	38.592	2368
27099	CHKennedy1917	Rhionaeschna multicolor	1914-06-08	1914	Napa County	-122.252	38.2769	3161
27100	CHKennedy1917	Rhionaeschna multicolor	1914-06-09	1914	Napa County	-122.252	38.2769	3161
29009	CHKennedy1917	Sympetrum corruptum	1914-06-08	1914	Napa County	-122.252	38.2769	3161
29010	CHKennedy1917	Sympetrum corruptum	1914-06-09	1914	Napa County	-122.252	38.2769	3161
30052	CHKennedy1917	Sympetrum illotum	1914-06-08	1914	Napa County	-122.252	38.2769	3161
30053	CASENT8174526	Sympetrum illotum	1914-06-09	1914	Napa County	-122.252	38.2769	3161
29259	CASENT8174526	Sympetrum illotum	1914-06-09	1914	Napa County	-122.267	38.2781	110
30905	UMMZI212903	Sympetrum pallipes	1914-06-08	1914	Napa County	-122.236	38.267	2209
30906	CHKennedy1917	Sympetrum pallipes	1914-06-09	1914	Napa County	-122.236	38.267	2209
30530	UMMZI212903	Sympetrum pallipes	1914-06-08	1914	Napa County	-122.267	38.2781	110
190	CHKennedy1917	Aeshna interrupta	1914-07-25	1914	Nevada County	-120.237	39.3238	300
212	CHKennedy1917	Aeshna interrupta	1914-07-27	1914	Nevada County	-120.182	39.3271	10574
351	UMMZI212380	Aeshna palmata	1914-07-25	1914	Nevada County	-120.219	39.3227	1720
217	UMMZI212380	Aeshna palmata	1914-07-25	1914	Nevada County	-120.237	39.3238	294
1186	CHKennedy1917	Amphiagrion abbreviatum	1914-07-23	1914	Nevada County	-120.264	39.3226	2222
1187	CHKennedy1917	Amphiagrion abbreviatum	1914-07-25	1914	Nevada County	-120.264	39.3226	2222
1915	CHKennedy1917	Anax junius	1914-07-23	1914	Nevada County	-120.237	39.3238	300
2778	UMMZI213020	Argia emma	1914-07-23	1914	Nevada County	-120.264	39.3226	2222
3072	UMMZI213020	Argia emma	1914-07-23	1914	Nevada County	-120.264	39.3226	2222
2779	UMMZI213029	Argia emma	1914-07-25	1914	Nevada County	-120.237	39.3238	294
3071	UMMZI213029	Argia emma	1914-07-25	1914	Nevada County	-120.237	39.3238	300
4180	UMMZI213100	Argia vivida	1914-07-23	1914	Nevada County	-120.264	39.3226	2222
6994	CHKennedy1917	Argia vivida	1914-07-23	1914	Nevada County	-120.264	39.3226	2222
6995	CHKennedy1917	Argia vivida	1914-07-25	1914	Nevada County	-120.264	39.3226	2222
6996	CHKennedy1917	Argia vivida	1914-07-23	1914	Nevada County	-120.264	39.3226	2222
6997	CHKennedy1917	Argia vivida	1914-07-25	1914	Nevada County	-120.264	39.3226	2222
7024	CHKennedy1917	Argia vivida	1914-07-27	1914	Nevada County	-120.182	39.3271	10574
7263	UMMZI213179	Coenagrion resolutum	1914-07-25	1914	Nevada County	-120.237	39.3238	294
7299	CHKennedy1917	Coenagrion resolutum	1914-07-23	1914	Nevada County	-120.237	39.3238	300
7300	UMMZI213179	Coenagrion resolutum	1914-07-25	1914	Nevada County	-120.237	39.3238	300
7994	UMMZI213190	Enallagma annexum	1914-07-23	1914	Nevada County	-120.264	39.3226	2222
7995	UMMZI213191	Enallagma annexum	1914-07-23	1914	Nevada County	-120.264	39.3226	2222
8726	UMMZI213190	Enallagma annexum	1914-07-23	1914	Nevada County	-120.264	39.3226	2222
8727	UMMZI213191	Enallagma annexum	1914-07-23	1914	Nevada County	-120.264	39.3226	2222
8728	Abundance	Enallagma annexum	1914-07-25	1914	Nevada County	-120.264	39.3226	2222
8750	CHKennedy1917	Enallagma annexum	1914-07-27	1914	Nevada County	-120.182	39.3271	10574
9040	CHKennedy1917	Enallagma boreale	1914-07-23	1914	Nevada County	-120.264	39.3226	2222
9041	UMMZI213224	Enallagma boreale	1914-07-25	1914	Nevada County	-120.264	39.3226	2222
8767	UMMZI213224	Enallagma boreale	1914-07-25	1914	Nevada County	-120.237	39.3238	294
10035	CHKennedy1917	Enallagma carunculatum	1914-07-23	1914	Nevada County	-120.264	39.3226	2222
11562	UMMZI212551	Epitheca spinigera	1914-07-23	1914	Nevada County	-120.264	39.3226	2222
11563	UMMZI212552	Epitheca spinigera	1914-07-23	1914	Nevada County	-120.264	39.3226	2222
11572	UMMZI212551	Epitheca spinigera	1914-07-23	1914	Nevada County	-120.265	39.3269	2664
11573	UMMZI212552	Epitheca spinigera	1914-07-23	1914	Nevada County	-120.265	39.3269	2664
11574	CHKennedy1917	Epitheca spinigera	1914-07-23	1914	Nevada County	-120.265	39.3269	2664
12802	CASENT8128175	Gomphus kurilis	1914-07-23	1914	Nevada County	-120.289	39.3202	348
12803	CASENT8128176	Gomphus kurilis	1914-07-23	1914	Nevada County	-120.289	39.3202	348
12804	FSCA68730	Gomphus kurilis	1914-07-23	1914	Nevada County	-120.289	39.3202	348
12805	RWGC16	Gomphus kurilis	1914-07-23	1914	Nevada County	-120.289	39.3202	348
12806	USNM338443	Gomphus kurilis	1914-07-23	1914	Nevada County	-120.289	39.3202	348
12807	USNM391513	Gomphus kurilis	1914-07-23	1914	Nevada County	-120.289	39.3202	348
12808	USNM482839	Gomphus kurilis	1914-07-23	1914	Nevada County	-120.289	39.3202	348
12809	USNM482842	Gomphus kurilis	1914-07-23	1914	Nevada County	-120.289	39.3202	348
12810	Abundance	Gomphus kurilis	1914-07-25	1914	Nevada County	-120.289	39.3202	348
12811	USNM482843	Gomphus kurilis	1914-07-23	1914	Nevada County	-120.289	39.3202	348
12812	USNM487800	Gomphus kurilis	1914-07-23	1914	Nevada County	-120.289	39.3202	348
12813	USNM487801	Gomphus kurilis	1914-07-23	1914	Nevada County	-120.289	39.3202	348
12814	USNM487802	Gomphus kurilis	1914-07-23	1914	Nevada County	-120.289	39.3202	348
12815	USNM487803	Gomphus kurilis	1914-07-23	1914	Nevada County	-120.289	39.3202	348
12516	USNM487800	Gomphus kurilis	1914-07-01	1914	Nevada County	-120.264	39.3226	2222
12517	USNM487801	Gomphus kurilis	1914-07-01	1914	Nevada County	-120.264	39.3226	2222
12518	USNM487802	Gomphus kurilis	1914-07-01	1914	Nevada County	-120.264	39.3226	2222
12519	USNM487803	Gomphus kurilis	1914-07-01	1914	Nevada County	-120.264	39.3226	2222
12521	CASENT8128175	Gomphus kurilis	1914-07-23	1914	Nevada County	-120.264	39.3226	2222
12522	CASENT8128176	Gomphus kurilis	1914-07-23	1914	Nevada County	-120.264	39.3226	2222
12523	FSCA68730	Gomphus kurilis	1914-07-23	1914	Nevada County	-120.264	39.3226	2222
12524	RWGC16	Gomphus kurilis	1914-07-23	1914	Nevada County	-120.264	39.3226	2222
12525	USNM338443	Gomphus kurilis	1914-07-23	1914	Nevada County	-120.264	39.3226	2222
12526	USNM391513	Gomphus kurilis	1914-07-23	1914	Nevada County	-120.264	39.3226	2222
12527	USNM482839	Gomphus kurilis	1914-07-23	1914	Nevada County	-120.264	39.3226	2222
12528	USNM482842	Gomphus kurilis	1914-07-23	1914	Nevada County	-120.264	39.3226	2222
12529	USNM482843	Gomphus kurilis	1914-07-23	1914	Nevada County	-120.264	39.3226	2222
14229	UMMZI213326	Ischnura cervula	1914-07-23	1914	Nevada County	-120.264	39.3226	2222
15819	CHKennedy1917	Ischnura cervula	1914-07-25	1914	Nevada County	-120.237	39.3238	300
15820	UMMZI213326	Ischnura cervula	1914-07-23	1914	Nevada County	-120.237	39.3238	300
17961	CHKennedy1917	Ischnura perparva	1914-07-25	1914	Nevada County	-120.237	39.3238	300
17962	UMMZI	Ischnura perparva	1914-07-23	1914	Nevada County	-120.237	39.3238	300
17982	UMMZI	Ischnura perparva	1914-07-26	1914	Nevada County	-120.177	39.3252	700
17983	CASENT8171403	Ischnura perparva	1914-07-23	1914	Nevada County	-120.177	39.3252	700
16980	CASENT8171403	Ischnura perparva	1914-07-28	1914	Nevada County	-120.189	39.3427	10160
18361	CHKennedy1917	Lestes congener	1914-07-23	1914	Nevada County	-120.219	39.3227	1720
18362	UMMZI212963	Lestes congener	1914-07-25	1914	Nevada County	-120.219	39.3227	1720
18363	UMMZI212962	Lestes congener	1914-07-25	1914	Nevada County	-120.219	39.3227	1720
18180	UMMZI212962	Lestes congener	1914-07-25	1914	Nevada County	-120.237	39.3238	294
18181	UMMZI212963	Lestes congener	1914-07-25	1914	Nevada County	-120.237	39.3238	294
18373	CHKennedy1917	Lestes congener	1914-07-22	1914	Nevada County	-120.177	39.3252	700
18374	CHKennedy1917	Lestes congener	1914-07-23	1914	Nevada County	-120.177	39.3252	700
18375	CHKennedy1917	Lestes congener	1914-07-25	1914	Nevada County	-120.177	39.3252	700
18376	CHKennedy1917	Lestes congener	1914-07-26	1914	Nevada County	-120.177	39.3252	700
18384	CASENT8177032	Lestes disjunctus	1914-07-25	1914	Nevada County	-120.264	39.3226	2222
18383	CASENT8177031	Lestes disjunctus	1914-07-25	1914	Nevada County	-120.264	39.323	2378
18617	CASENT8177033	Lestes disjunctus	1914-07-23	1914	Nevada County	-120.237	39.3238	300
18618	CASENT8177031	Lestes disjunctus	1914-07-25	1914	Nevada County	-120.237	39.3238	300
18619	CASENT8177032	Lestes disjunctus	1914-07-25	1914	Nevada County	-120.237	39.3238	300
18382	CASENT8177033	Lestes disjunctus	1914-07-22	1914	Nevada County	-120.189	39.3427	10160
18637	UMMZI212975	Lestes dryas	1914-07-23	1914	Nevada County	-120.264	39.3226	2222
18929	CHKennedy1917	Lestes dryas	1914-07-25	1914	Nevada County	-120.264	39.3226	2222
18930	UMMZI212975	Lestes dryas	1914-07-23	1914	Nevada County	-120.264	39.3226	2222
18926	Abundance	Lestes dryas	1914-07-23	1914	Nevada County	-120.219	39.3227	1720
18927	UMMZI212976	Lestes dryas	1914-07-25	1914	Nevada County	-120.219	39.3227	1720
18928	UMMZI212977	Lestes dryas	1914-07-25	1914	Nevada County	-120.219	39.3227	1720
18638	UMMZI212976	Lestes dryas	1914-07-25	1914	Nevada County	-120.237	39.3238	294
18639	UMMZI212977	Lestes dryas	1914-07-25	1914	Nevada County	-120.237	39.3238	294
18934	CHKennedy1917	Lestes dryas	1914-07-22	1914	Nevada County	-120.177	39.3252	700
18935	CHKennedy1917	Lestes dryas	1914-07-23	1914	Nevada County	-120.177	39.3252	700
18936	CHKennedy1917	Lestes dryas	1914-07-25	1914	Nevada County	-120.177	39.3252	700
18937	CHKennedy1917	Lestes dryas	1914-07-26	1914	Nevada County	-120.177	39.3252	700
19420	UMMZI212576	Leucorrhinia hudsonica	1914-07-25	1914	Nevada County	-120.237	39.3238	300
19422	CHKennedy1917	Leucorrhinia hudsonica	1914-07-23	1914	Nevada County	-120.177	39.3252	700
19423	CHKennedy1917	Leucorrhinia hudsonica	1914-07-26	1914	Nevada County	-120.177	39.3252	700
19424	UMMZI212575	Leucorrhinia hudsonica	1914-07-26	1914	Nevada County	-120.177	39.3252	700
20734	UMMZI212625	Libellula pulchella	1914-07-23	1914	Nevada County	-120.264	39.3226	2222
21044	UMMZI212625	Libellula pulchella	1914-07-23	1914	Nevada County	-120.264	39.3226	2222
21042	CHKennedy1917	Libellula pulchella	1914-07-23	1914	Nevada County	-120.219	39.3227	1720
21043	CHKennedy1917	Libellula pulchella	1914-07-26	1914	Nevada County	-120.219	39.3227	1720
20735	UMMZI212619	Libellula pulchella	1914-07-26	1914	Nevada County	-120.177	39.3252	700
21052	UMMZI212619	Libellula pulchella	1914-07-26	1914	Nevada County	-120.177	39.3252	700
21056	UMMZI212626	Libellula quadrimaculata	1914-07-23	1914	Nevada County	-120.238	39.3223	100
21057	UMMZI212627	Libellula quadrimaculata	1914-07-25	1914	Nevada County	-120.237	39.3238	294
21058	UMMZI212628	Libellula quadrimaculata	1914-07-25	1914	Nevada County	-120.237	39.3238	294
21374	UMMZI212627	Libellula quadrimaculata	1914-07-25	1914	Nevada County	-120.237	39.3238	300
21375	UMMZI212628	Libellula quadrimaculata	1914-07-25	1914	Nevada County	-120.237	39.3238	300
21376	CHKennedy1917	Libellula quadrimaculata	1914-07-23	1914	Nevada County	-120.237	39.3238	300
21377	UMMZI212626	Libellula quadrimaculata	1914-07-23	1914	Nevada County	-120.237	39.3238	300
21378	CHKennedy1917	Libellula quadrimaculata	1914-07-25	1914	Nevada County	-120.237	39.3238	300
23236	CASENT8128409	Ophiogomphus morrisoni	1914-07-23	1914	Nevada County	-120.264	39.3226	2222
23237	FSCA68795	Ophiogomphus morrisoni	1914-07-23	1914	Nevada County	-120.264	39.3226	2222
23238	FSCA68796	Ophiogomphus morrisoni	1914-07-23	1914	Nevada County	-120.264	39.3226	2222
23239	FSCA68797	Ophiogomphus morrisoni	1914-07-23	1914	Nevada County	-120.264	39.3226	2222
23240	FSCA68798	Ophiogomphus morrisoni	1914-07-23	1914	Nevada County	-120.264	39.3226	2222
23241	FSCA68799	Ophiogomphus morrisoni	1914-07-23	1914	Nevada County	-120.264	39.3226	2222
23242	INHS12306	Ophiogomphus morrisoni	1914-07-23	1914	Nevada County	-120.264	39.3226	2222
23243	INHS12307	Ophiogomphus morrisoni	1914-07-23	1914	Nevada County	-120.264	39.3226	2222
23244	UMMZI212457	Ophiogomphus morrisoni	1914-07-23	1914	Nevada County	-120.264	39.3226	2222
23245	USNM339725	Ophiogomphus morrisoni	1914-07-23	1914	Nevada County	-120.264	39.3226	2222
23246	USNM339726	Ophiogomphus morrisoni	1914-07-23	1914	Nevada County	-120.264	39.3226	2222
23247	USNM339727	Ophiogomphus morrisoni	1914-07-23	1914	Nevada County	-120.264	39.3226	2222
23248	USNM339728	Ophiogomphus morrisoni	1914-07-23	1914	Nevada County	-120.264	39.3226	2222
23249	USNM339729	Ophiogomphus morrisoni	1914-07-23	1914	Nevada County	-120.264	39.3226	2222
23250	USNM339730	Ophiogomphus morrisoni	1914-07-23	1914	Nevada County	-120.264	39.3226	2222
23251	USNM339731	Ophiogomphus morrisoni	1914-07-23	1914	Nevada County	-120.264	39.3226	2222
23252	USNM339732	Ophiogomphus morrisoni	1914-07-23	1914	Nevada County	-120.264	39.3226	2222
23253	USNM339733	Ophiogomphus morrisoni	1914-07-23	1914	Nevada County	-120.264	39.3226	2222
23254	USNM483077	Ophiogomphus morrisoni	1914-07-23	1914	Nevada County	-120.264	39.3226	2222
23255	USNM487720	Ophiogomphus morrisoni	1914-07-27	1914	Nevada County	-120.264	39.3226	2222
23256	USNM487721	Ophiogomphus morrisoni	1914-07-27	1914	Nevada County	-120.264	39.3226	2222
23356	CASENT8128409	Ophiogomphus morrisoni	1914-07-23	1914	Nevada County	-120.264	39.3226	2222
23357	FSCA68795	Ophiogomphus morrisoni	1914-07-23	1914	Nevada County	-120.264	39.3226	2222
23358	FSCA68796	Ophiogomphus morrisoni	1914-07-23	1914	Nevada County	-120.264	39.3226	2222
23359	FSCA68797	Ophiogomphus morrisoni	1914-07-23	1914	Nevada County	-120.264	39.3226	2222
23360	FSCA68798	Ophiogomphus morrisoni	1914-07-23	1914	Nevada County	-120.264	39.3226	2222
23361	FSCA68799	Ophiogomphus morrisoni	1914-07-23	1914	Nevada County	-120.264	39.3226	2222
23362	UMMZI212457	Ophiogomphus morrisoni	1914-07-23	1914	Nevada County	-120.264	39.3226	2222
23363	USNM339725	Ophiogomphus morrisoni	1914-07-23	1914	Nevada County	-120.264	39.3226	2222
23364	USNM339726	Ophiogomphus morrisoni	1914-07-23	1914	Nevada County	-120.264	39.3226	2222
23365	USNM339727	Ophiogomphus morrisoni	1914-07-23	1914	Nevada County	-120.264	39.3226	2222
23366	USNM339728	Ophiogomphus morrisoni	1914-07-23	1914	Nevada County	-120.264	39.3226	2222
23367	USNM339729	Ophiogomphus morrisoni	1914-07-23	1914	Nevada County	-120.264	39.3226	2222
23368	USNM339730	Ophiogomphus morrisoni	1914-07-23	1914	Nevada County	-120.264	39.3226	2222
23369	USNM339731	Ophiogomphus morrisoni	1914-07-23	1914	Nevada County	-120.264	39.3226	2222
23370	USNM339732	Ophiogomphus morrisoni	1914-07-23	1914	Nevada County	-120.264	39.3226	2222
23371	USNM339733	Ophiogomphus morrisoni	1914-07-23	1914	Nevada County	-120.264	39.3226	2222
23372	USNM483077	Ophiogomphus morrisoni	1914-07-23	1914	Nevada County	-120.264	39.3226	2222
23373	USNM487720	Ophiogomphus morrisoni	1914-07-25	1914	Nevada County	-120.264	39.3226	2222
23374	USNM487721	Ophiogomphus morrisoni	1914-07-25	1914	Nevada County	-120.264	39.3226	2222
23375	INHS12306	Ophiogomphus morrisoni	1914-07-23	1914	Nevada County	-120.264	39.3226	2222
23376	INHS12307	Ophiogomphus morrisoni	1914-07-23	1914	Nevada County	-120.264	39.3226	2222
23377	USNM487722	Ophiogomphus morrisoni	1914-07-23	1914	Nevada County	-120.264	39.3226	2222
23378	USNM487723	Ophiogomphus morrisoni	1914-07-23	1914	Nevada County	-120.264	39.3226	2222
23379	USNM487724	Ophiogomphus morrisoni	1914-07-23	1914	Nevada County	-120.264	39.3226	2222
23380	USNM487725	Ophiogomphus morrisoni	1914-07-23	1914	Nevada County	-120.264	39.3226	2222
23381	USNM487726	Ophiogomphus morrisoni	1914-07-23	1914	Nevada County	-120.264	39.3226	2222
23382	USNM487727	Ophiogomphus morrisoni	1914-07-23	1914	Nevada County	-120.264	39.3226	2222
23401	USNM487722	Ophiogomphus occidentis	1914-07-23	1914	Nevada County	-120.264	39.3226	2222
23402	USNM487723	Ophiogomphus occidentis	1914-07-23	1914	Nevada County	-120.264	39.3226	2222
23403	USNM487724	Ophiogomphus occidentis	1914-07-23	1914	Nevada County	-120.264	39.3226	2222
23404	USNM487725	Ophiogomphus occidentis	1914-07-23	1914	Nevada County	-120.264	39.3226	2222
23405	USNM487726	Ophiogomphus occidentis	1914-07-23	1914	Nevada County	-120.264	39.3226	2222
23406	USNM487727	Ophiogomphus occidentis	1914-07-23	1914	Nevada County	-120.264	39.3226	2222
23502	USNM483175	Ophiogomphus severus	1914-07-13	1914	Nevada County	-120.264	39.3226	2222
23513	USNM483175	Ophiogomphus severus	1914-07-23	1914	Nevada County	-120.264	39.3226	2222
27308	UMMZI212750	Sympetrum corruptum	1914-07-23	1914	Nevada County	-120.291	39.3203	100
27309	UMMZI212751	Sympetrum corruptum	1914-07-23	1914	Nevada County	-120.291	39.3203	100
28980	UMMZI212750	Sympetrum corruptum	1914-07-23	1914	Nevada County	-120.219	39.3227	1720
28981	UMMZI212751	Sympetrum corruptum	1914-07-23	1914	Nevada County	-120.219	39.3227	1720
28982	CHKennedy1917	Sympetrum corruptum	1914-07-23	1914	Nevada County	-120.237	39.3238	300
28983	CHKennedy1917	Sympetrum corruptum	1914-07-25	1914	Nevada County	-120.237	39.3238	300
29074	UMMZI212809	Sympetrum danae	1914-07-23	1914	Nevada County	-120.291	39.3203	100
29204	UMMZI212809	Sympetrum danae	1914-07-23	1914	Nevada County	-120.219	39.3227	1720
29073	UMMZI212806	Sympetrum danae	1914-07-22	1914	Nevada County	-120.177	39.3252	700
29075	CASENT8177156	Sympetrum danae	1914-07-26	1914	Nevada County	-120.177	39.3252	700
29076	CASENT8177159	Sympetrum danae	1914-07-26	1914	Nevada County	-120.177	39.3252	700
29077	FSCA65957	Sympetrum danae	1914-07-26	1914	Nevada County	-120.177	39.3252	700
29078	FSCA65958	Sympetrum danae	1914-07-26	1914	Nevada County	-120.177	39.3252	700
29079	FSCA69367	Sympetrum danae	1914-07-26	1914	Nevada County	-120.177	39.3252	700
29080	FSCA69368	Sympetrum danae	1914-07-26	1914	Nevada County	-120.177	39.3252	700
29081	FSCA69369	Sympetrum danae	1914-07-26	1914	Nevada County	-120.177	39.3252	700
29082	FSCA69370	Sympetrum danae	1914-07-26	1914	Nevada County	-120.177	39.3252	700
29083	FSCA69371	Sympetrum danae	1914-07-26	1914	Nevada County	-120.177	39.3252	700
29084	LACMENT294136	Sympetrum danae	1914-07-26	1914	Nevada County	-120.177	39.3252	700
29085	LACMENT294137	Sympetrum danae	1914-07-26	1914	Nevada County	-120.177	39.3252	700
29086	UMMZI212804	Sympetrum danae	1914-07-26	1914	Nevada County	-120.177	39.3252	700
29087	UMMZI212805	Sympetrum danae	1914-07-26	1914	Nevada County	-120.177	39.3252	700
29088	USNM315495	Sympetrum danae	1914-07-26	1914	Nevada County	-120.177	39.3252	700
29089	USNM315496	Sympetrum danae	1914-07-26	1914	Nevada County	-120.177	39.3252	700
29090	USNM315497	Sympetrum danae	1914-07-26	1914	Nevada County	-120.177	39.3252	700
29206	FSCA65957	Sympetrum danae	1914-07-26	1914	Nevada County	-120.177	39.3252	700
29207	FSCA65958	Sympetrum danae	1914-07-26	1914	Nevada County	-120.177	39.3252	700
29208	LACMENT294136	Sympetrum danae	1914-07-26	1914	Nevada County	-120.177	39.3252	700
29209	LACMENT294137	Sympetrum danae	1914-07-26	1914	Nevada County	-120.177	39.3252	700
29210	USNM315495	Sympetrum danae	1914-07-26	1914	Nevada County	-120.177	39.3252	700
29211	USNM315496	Sympetrum danae	1914-07-26	1914	Nevada County	-120.177	39.3252	700
29212	USNM315497	Sympetrum danae	1914-07-26	1914	Nevada County	-120.177	39.3252	700
29213	CASENT8177156	Sympetrum danae	1914-07-26	1914	Nevada County	-120.177	39.3252	700
29214	CASENT8177159	Sympetrum danae	1914-07-26	1914	Nevada County	-120.177	39.3252	700
29215	UMMZI212804	Sympetrum danae	1914-07-26	1914	Nevada County	-120.177	39.3252	700
29216	UMMZI212805	Sympetrum danae	1914-07-26	1914	Nevada County	-120.177	39.3252	700
29217	UMMZI212806	Sympetrum danae	1914-07-22	1914	Nevada County	-120.177	39.3252	700
29218	FSCA69367	Sympetrum danae	1914-07-26	1914	Nevada County	-120.177	39.3252	700
29219	FSCA69368	Sympetrum danae	1914-07-26	1914	Nevada County	-120.177	39.3252	700
29220	FSCA69369	Sympetrum danae	1914-07-26	1914	Nevada County	-120.177	39.3252	700
29221	FSCA69370	Sympetrum danae	1914-07-26	1914	Nevada County	-120.177	39.3252	700
29222	FSCA69371	Sympetrum danae	1914-07-26	1914	Nevada County	-120.177	39.3252	700
29223	CHKennedy1917	Sympetrum danae	1914-07-22	1914	Nevada County	-120.177	39.3252	700
29224	CHKennedy1917	Sympetrum danae	1914-07-23	1914	Nevada County	-120.177	39.3252	700
29225	CHKennedy1917	Sympetrum danae	1914-07-25	1914	Nevada County	-120.177	39.3252	700
30301	LACMENT294268	Sympetrum obtrusum	1914-07-25	1914	Nevada County	-120.235	39.3216	300
30300	CASENT8177109	Sympetrum obtrusum	1914-07-25	1914	Nevada County	-120.264	39.3226	2222
30502	UMMZI212861	Sympetrum obtrusum	1914-07-23	1914	Nevada County	-120.219	39.3227	1720
30503	UMMZI212862	Sympetrum obtrusum	1914-07-23	1914	Nevada County	-120.219	39.3227	1720
30504	LACMENT294268	Sympetrum obtrusum	1914-07-25	1914	Nevada County	-120.219	39.3227	1720
30299	USNM314193	Sympetrum obtrusum	1914-07-23	1914	Nevada County	-120.219	39.3227	1720
30297	UMMZI212861	Sympetrum obtrusum	1914-07-23	1914	Nevada County	-120.237	39.3238	294
30298	UMMZI212862	Sympetrum obtrusum	1914-07-23	1914	Nevada County	-120.237	39.3238	294
30302	UMMZI212859	Sympetrum obtrusum	1914-07-25	1914	Nevada County	-120.237	39.3238	294
30303	UMMZI212860	Sympetrum obtrusum	1914-07-25	1914	Nevada County	-120.237	39.3238	294
30499	USNM314193	Sympetrum obtrusum	1914-07-23	1914	Nevada County	-120.237	39.3238	300
30500	UMMZI212859	Sympetrum obtrusum	1914-07-25	1914	Nevada County	-120.237	39.3238	300
30501	UMMZI212860	Sympetrum obtrusum	1914-07-25	1914	Nevada County	-120.237	39.3238	300
30505	CASENT8177109	Sympetrum obtrusum	1914-07-25	1914	Nevada County	-120.237	39.3238	300
30304	UMMZI212857	Sympetrum obtrusum	1914-07-26	1914	Nevada County	-120.177	39.3252	700
30305	UMMZI212858	Sympetrum obtrusum	1914-07-26	1914	Nevada County	-120.177	39.3252	700
30508	UMMZI212857	Sympetrum obtrusum	1914-07-26	1914	Nevada County	-120.177	39.3252	700
30509	UMMZI212858	Sympetrum obtrusum	1914-07-26	1914	Nevada County	-120.177	39.3252	700
30510	Abundance	Sympetrum obtrusum	1914-07-22	1914	Nevada County	-120.177	39.3252	700
30511	Abundance	Sympetrum obtrusum	1914-07-23	1914	Nevada County	-120.177	39.3252	700
30512	Abundance	Sympetrum obtrusum	1914-07-25	1914	Nevada County	-120.177	39.3252	700
30533	UMMZI212899	Sympetrum pallipes	1914-07-23	1914	Nevada County	-120.291	39.3203	100
30534	UMMZI212900	Sympetrum pallipes	1914-07-23	1914	Nevada County	-120.264	39.3226	2222
30898	UMMZI212899	Sympetrum pallipes	1914-07-23	1914	Nevada County	-120.219	39.3227	1720
30899	CHKennedy1917	Sympetrum pallipes	1914-07-25	1914	Nevada County	-120.219	39.3227	1720
30900	UMMZI212900	Sympetrum pallipes	1914-07-23	1914	Nevada County	-120.237	39.3238	300
30908	Abundance	Sympetrum pallipes	1914-07-22	1914	Nevada County	-120.177	39.3252	700
30909	Abundance	Sympetrum pallipes	1914-07-23	1914	Nevada County	-120.177	39.3252	700
30910	Abundance	Sympetrum pallipes	1914-07-25	1914	Nevada County	-120.177	39.3252	700
30911	Abundance	Sympetrum pallipes	1914-07-26	1914	Nevada County	-120.177	39.3252	700
31351	FSCA71133	Telebasis salva	1914-08-06	1914	Orange County	-117.83	33.8656	1589
191	Abundance	Aeshna interrupta	1914-07-28	1914	Placer County	-120.194	39.0371	1744
192	Abundance	Aeshna interrupta	1914-07-29	1914	Placer County	-120.194	39.0371	1744
193	Abundance	Aeshna interrupta	1914-07-30	1914	Placer County	-120.194	39.0371	1744
38	USNM487761	Aeshna interrupta	1914-08-01	1914	Placer County	-120.177	39.0406	216
39	USNM487762	Aeshna interrupta	1914-08-01	1914	Placer County	-120.177	39.0406	216
40	USNM487763	Aeshna interrupta	1914-08-01	1914	Placer County	-120.177	39.0406	216
22	FSCA69561	Aeshna interrupta	1914-07-28	1914	Placer County	-120.139	39.1721	1110
26	FSCA69562	Aeshna interrupta	1914-07-30	1914	Placer County	-120.139	39.1721	1110
211	UMMZI212372	Aeshna interrupta	1914-07-27	1914	Placer County	-120.232	39.1976	2876
19	UMMZI212372	Aeshna interrupta	1914-07-27	1914	Placer County	-120.238	39.1979	3763
189	CHKennedy1917	Aeshna interrupta	1914-07-21	1914	Placer County	-120.674	39.3092	1550
346	CHKennedy1917	Aeshna palmata	1914-07-19	1914	Placer County	-121.054	38.8968	5138
213	UMMZI212378	Aeshna palmata	1914-07-19	1914	Placer County	-121.074	38.909	3015
347	UMMZI212378	Aeshna palmata	1914-07-19	1914	Placer County	-121.074	38.909	3015
355	CHKennedy1917	Aeshna palmata	1914-07-27	1914	Placer County	-120.232	39.1976	2876
214	UMMZI212375	Aeshna palmata	1914-07-21	1914	Placer County	-120.684	39.3071	1700
215	UMMZI212376	Aeshna palmata	1914-07-21	1914	Placer County	-120.684	39.3071	1700
216	UMMZI212377	Aeshna palmata	1914-07-21	1914	Placer County	-120.684	39.3071	1700
348	UMMZI212376	Aeshna palmata	1914-07-21	1914	Placer County	-120.674	39.3092	1550
349	UMMZI212377	Aeshna palmata	1914-07-21	1914	Placer County	-120.674	39.3092	1550
350	UMMZI212375	Aeshna palmata	1914-07-21	1914	Placer County	-120.674	39.3092	1550
1185	CHKennedy1917	Amphiagrion abbreviatum	1914-07-21	1914	Placer County	-120.674	39.3092	1550
1911	CHKennedy1917	Anax junius	1914-07-21	1914	Placer County	-120.674	39.3092	1550
3065	UMMZI213012	Argia emma	1914-07-19	1914	Placer County	-121.054	38.8968	5138
2777	UMMZI213012	Argia emma	1914-07-19	1914	Placer County	-121.054	38.8971	5138
3083	CHKennedy1917	Argia emma	1914-07-27	1914	Placer County	-120.164	39.1634	1992
3626	UMMZI213039	Argia nahuana	1914-07-19	1914	Placer County	-121.074	38.909	3015
3928	UMMZI213039	Argia nahuana	1914-07-19	1914	Placer County	-121.074	38.909	3015
6987	UMMZI213079	Argia vivida	1914-07-19	1914	Placer County	-121.054	38.8968	5138
6988	UMMZI213080	Argia vivida	1914-07-19	1914	Placer County	-121.054	38.8968	5138
4177	UMMZI213079	Argia vivida	1914-07-19	1914	Placer County	-121.054	38.8971	5138
4178	UMMZI213080	Argia vivida	1914-07-19	1914	Placer County	-121.054	38.8971	5138
6989	CHKennedy1917	Argia vivida	1914-07-19	1914	Placer County	-121.074	38.909	3015
4179	UMMZI213090	Argia vivida	1914-07-21	1914	Placer County	-120.684	39.3071	1700
6990	UMMZI213090	Argia vivida	1914-07-21	1914	Placer County	-120.674	39.3092	1550
7265	UMMZI213176	Coenagrion resolutum	1914-07-29	1914	Placer County	-120.194	39.0371	1744
7266	UMMZI213177	Coenagrion resolutum	1914-07-29	1914	Placer County	-120.194	39.0371	1744
7267	UMMZI213180	Coenagrion resolutum	1914-07-29	1914	Placer County	-120.194	39.0371	1744
7301	UMMZI213176	Coenagrion resolutum	1914-07-29	1914	Placer County	-120.194	39.0371	1744
7302	UMMZI213177	Coenagrion resolutum	1914-07-29	1914	Placer County	-120.194	39.0371	1744
7303	UMMZI213180	Coenagrion resolutum	1914-07-29	1914	Placer County	-120.194	39.0371	1744
7304	CHKennedy1917	Coenagrion resolutum	1914-07-28	1914	Placer County	-120.194	39.0371	1744
7305	CHKennedy1917	Coenagrion resolutum	1914-07-30	1914	Placer County	-120.194	39.0371	1744
7306	UMMZI213175	Coenagrion resolutum	1914-07-27	1914	Placer County	-120.232	39.1976	2876
7264	UMMZI213175	Coenagrion resolutum	1914-07-27	1914	Placer County	-120.238	39.1979	3763
7262	UMMZI213178	Coenagrion resolutum	1914-07-21	1914	Placer County	-120.684	39.3071	1700
7298	UMMZI213178	Coenagrion resolutum	1914-07-21	1914	Placer County	-120.674	39.3092	1550
7723	CHKennedy1917	Cordulegaster dorsalis	1914-07-19	1914	Placer County	-121.054	38.8968	5138
7317	UMMZI212500	Cordulegaster dorsalis	1914-07-21	1914	Placer County	-120.684	39.3071	1700
7724	UMMZI212500	Cordulegaster dorsalis	1914-07-21	1914	Placer County	-120.674	39.3092	1550
7741	CASENT8156097	Cordulia shurtleffii	1914-07-28	1914	Placer County	-120.194	39.0371	1744
7742	CASENT8156087	Cordulia shurtleffii	1914-07-30	1914	Placer County	-120.194	39.0371	1744
7743	UMMZI212528	Cordulia shurtleffii	1914-07-30	1914	Placer County	-120.194	39.0371	1744
7849	CASENT8156097	Cordulia shurtleffii	1914-07-28	1914	Placer County	-120.194	39.0371	1744
7850	CASENT8156087	Cordulia shurtleffii	1914-07-30	1914	Placer County	-120.194	39.0371	1744
7851	CHKennedy1917	Cordulia shurtleffii	1914-07-29	1914	Placer County	-120.194	39.0371	1744
7852	UMMZI212528	Cordulia shurtleffii	1914-07-30	1914	Placer County	-120.194	39.0371	1744
8715	UMMZI213185	Enallagma annexum	1914-07-19	1914	Placer County	-121.054	38.8968	5138
7992	UMMZI213185	Enallagma annexum	1914-07-19	1914	Placer County	-121.054	38.8971	5138
7993	UMMZI213186	Enallagma annexum	1914-07-19	1914	Placer County	-121.074	38.909	3015
8716	UMMZI213186	Enallagma annexum	1914-07-19	1914	Placer County	-121.074	38.909	3015
7998	UMMZI213187	Enallagma annexum	1914-07-29	1914	Placer County	-120.194	39.0371	1744
7999	UMMZI213188	Enallagma annexum	1914-07-29	1914	Placer County	-120.194	39.0371	1744
8733	UMMZI213187	Enallagma annexum	1914-07-29	1914	Placer County	-120.194	39.0371	1744
8734	UMMZI213188	Enallagma annexum	1914-07-29	1914	Placer County	-120.194	39.0371	1744
8749	CHKennedy1917	Enallagma annexum	1914-07-27	1914	Placer County	-120.232	39.1976	2876
8766	UMMZI213225	Enallagma boreale	1914-07-21	1914	Placer County	-120.684	39.3071	1700
9039	UMMZI213225	Enallagma boreale	1914-07-21	1914	Placer County	-120.674	39.3092	1550
10021	UMMZI213244	Enallagma carunculatum	1914-07-19	1914	Placer County	-121.054	38.8968	5138
9094	UMMZI213244	Enallagma carunculatum	1914-07-19	1914	Placer County	-121.054	38.8971	5138
10022	CHKennedy1917	Enallagma carunculatum	1914-07-19	1914	Placer County	-121.074	38.909	3015
9095	UMMZI213237	Enallagma carunculatum	1914-07-21	1914	Placer County	-120.684	39.3071	1700
9096	UMMZI213238	Enallagma carunculatum	1914-07-21	1914	Placer County	-120.684	39.3071	1700
10023	UMMZI213237	Enallagma carunculatum	1914-07-21	1914	Placer County	-120.674	39.3092	1550
10024	UMMZI213238	Enallagma carunculatum	1914-07-21	1914	Placer County	-120.674	39.3092	1550
13942	UMMZI212932	Hetaerina americana	1914-07-19	1914	Placer County	-121.054	38.8968	5138
13943	UMMZI212933	Hetaerina americana	1914-07-19	1914	Placer County	-121.054	38.8968	5138
12842	UMMZI212932	Hetaerina americana	1914-07-19	1914	Placer County	-121.054	38.8971	5138
12843	UMMZI212933	Hetaerina americana	1914-07-19	1914	Placer County	-121.054	38.8971	5138
14227	UMMZI213321	Ischnura cervula	1914-07-19	1914	Placer County	-121.074	38.909	3015
15810	UMMZI213321	Ischnura cervula	1914-07-19	1914	Placer County	-121.074	38.909	3015
14228	UMMZI213323	Ischnura cervula	1914-07-21	1914	Placer County	-120.684	39.3071	1700
15811	UMMZI213323	Ischnura cervula	1914-07-21	1914	Placer County	-120.674	39.3092	1550
17951	UMMZI	Ischnura perparva	1914-07-19	1914	Placer County	-121.074	38.909	3015
17952	UMMZI	Ischnura perparva	1914-07-21	1914	Placer County	-120.674	39.3092	1550
18182	UMMZI212958	Lestes congener	1914-07-29	1914	Placer County	-120.194	39.0371	1744
18183	UMMZI212957	Lestes congener	1914-07-30	1914	Placer County	-120.194	39.0371	1744
18364	UMMZI212958	Lestes congener	1914-07-29	1914	Placer County	-120.194	39.0371	1744
18365	UMMZI212957	Lestes congener	1914-07-30	1914	Placer County	-120.194	39.0371	1744
18377	CHKennedy1917	Lestes congener	1914-07-27	1914	Placer County	-120.232	39.1976	2876
18178	LACMENT297360	Lestes congener	1914-07-21	1914	Placer County	-120.672	39.2969	1301
18179	UMMZI212964	Lestes congener	1914-07-21	1914	Placer County	-120.684	39.3071	1700
18355	UMMZI212964	Lestes congener	1914-07-21	1914	Placer County	-120.674	39.3092	1550
18616	CHKennedy1917	Lestes disjunctus	1914-07-21	1914	Placer County	-120.674	39.3092	1550
18636	UMMZI212974	Lestes dryas	1914-07-19	1914	Placer County	-121.074	38.909	3015
18925	UMMZI212974	Lestes dryas	1914-07-19	1914	Placer County	-121.074	38.909	3015
18643	UMMZI212971	Lestes dryas	1914-07-29	1914	Placer County	-120.194	39.0371	1744
18931	UMMZI212971	Lestes dryas	1914-07-29	1914	Placer County	-120.194	39.0371	1744
18932	CHKennedy1917	Lestes dryas	1914-07-30	1914	Placer County	-120.194	39.0371	1744
18938	UMMZI212972	Lestes dryas	1914-07-27	1914	Placer County	-120.232	39.1976	2876
18939	UMMZI212973	Lestes dryas	1914-07-27	1914	Placer County	-120.232	39.1976	2876
18640	UMMZI212972	Lestes dryas	1914-07-27	1914	Placer County	-120.238	39.1979	3763
18641	UMMZI212973	Lestes dryas	1914-07-27	1914	Placer County	-120.238	39.1979	3763
19156	UMMZI212991	Lestes unguiculatus	1914-07-21	1914	Placer County	-120.684	39.3071	1700
19179	UMMZI212991	Lestes unguiculatus	1914-07-21	1914	Placer County	-120.674	39.3092	1550
19184	CASENT5003900	Leucorrhinia glacialis	1914-07-28	1914	Placer County	-120.194	39.0371	1744
19185	USNM297213	Leucorrhinia glacialis	1914-07-28	1914	Placer County	-120.194	39.0371	1744
19186	CASENT5003901	Leucorrhinia glacialis	1914-07-30	1914	Placer County	-120.194	39.0371	1744
19187	FSCA65960	Leucorrhinia glacialis	1914-07-30	1914	Placer County	-120.194	39.0371	1744
19188	FSCA65961	Leucorrhinia glacialis	1914-07-30	1914	Placer County	-120.194	39.0371	1744
19190	LACMENT290564	Leucorrhinia glacialis	1914-07-30	1914	Placer County	-120.194	39.0371	1744
19191	LACMENT290565	Leucorrhinia glacialis	1914-07-30	1914	Placer County	-120.194	39.0371	1744
19192	USNM297212	Leucorrhinia glacialis	1914-07-30	1914	Placer County	-120.194	39.0371	1744
19193	USNM297214	Leucorrhinia glacialis	1914-07-30	1914	Placer County	-120.194	39.0371	1744
19194	USNM297215	Leucorrhinia glacialis	1914-07-30	1914	Placer County	-120.194	39.0371	1744
19195	USNM297216	Leucorrhinia glacialis	1914-07-30	1914	Placer County	-120.194	39.0371	1744
19196	USNM297217	Leucorrhinia glacialis	1914-07-30	1914	Placer County	-120.194	39.0371	1744
19277	FSCA65961	Leucorrhinia glacialis	1914-07-30	1914	Placer County	-120.194	39.0371	1744
19278	USNM297212	Leucorrhinia glacialis	1914-07-30	1914	Placer County	-120.194	39.0371	1744
19279	USNM297213	Leucorrhinia glacialis	1914-07-28	1914	Placer County	-120.194	39.0371	1744
19280	USNM297214	Leucorrhinia glacialis	1914-07-30	1914	Placer County	-120.194	39.0371	1744
19281	USNM297215	Leucorrhinia glacialis	1914-07-30	1914	Placer County	-120.194	39.0371	1744
19282	USNM297216	Leucorrhinia glacialis	1914-07-30	1914	Placer County	-120.194	39.0371	1744
19283	USNM297217	Leucorrhinia glacialis	1914-07-30	1914	Placer County	-120.194	39.0371	1744
19284	INHS1715	Leucorrhinia glacialis	1914-07-30	1914	Placer County	-120.194	39.0371	1744
19285	CASENT5003900	Leucorrhinia glacialis	1914-07-28	1914	Placer County	-120.194	39.0371	1744
19286	CASENT5003901	Leucorrhinia glacialis	1914-07-30	1914	Placer County	-120.194	39.0371	1744
19287	LACMENT290564	Leucorrhinia glacialis	1914-07-30	1914	Placer County	-120.194	39.0371	1744
19288	LACMENT290565	Leucorrhinia glacialis	1914-07-30	1914	Placer County	-120.194	39.0371	1744
19289	CHKennedy1917	Leucorrhinia glacialis	1914-07-29	1914	Placer County	-120.194	39.0371	1744
19276	CHKennedy1917	Leucorrhinia glacialis	1914-07-21	1914	Placer County	-120.674	39.3092	1550
19421	UMMZI212577	Leucorrhinia hudsonica	1914-07-28	1914	Placer County	-120.194	39.0371	1744
20585	CASENT8128487	Libellula nodisticta	1914-07-19	1914	Placer County	-121.074	38.909	3015
20586	UMMZI212590	Libellula nodisticta	1914-07-19	1914	Placer County	-121.074	38.909	3015
20587	UMMZI212591	Libellula nodisticta	1914-07-19	1914	Placer County	-121.074	38.909	3015
20588	UMMZI212592	Libellula nodisticta	1914-07-19	1914	Placer County	-121.074	38.909	3015
20717	CASENT8128487	Libellula nodisticta	1914-07-19	1914	Placer County	-121.074	38.909	3015
20718	UMMZI212590	Libellula nodisticta	1914-07-19	1914	Placer County	-121.074	38.909	3015
20719	UMMZI212592	Libellula nodisticta	1914-07-19	1914	Placer County	-121.074	38.909	3015
20720	UMMZI212591	Libellula nodisticta	1914-07-19	1914	Placer County	-121.074	38.909	3015
21037	UMMZI212631	Libellula pulchella	1914-07-19	1914	Placer County	-121.054	38.8968	5138
20730	UMMZI212631	Libellula pulchella	1914-07-19	1914	Placer County	-121.054	38.8971	5138
20729	UMMZI212618	Libellula pulchella	1914-07-19	1914	Placer County	-121.074	38.909	3015
21038	UMMZI212618	Libellula pulchella	1914-07-19	1914	Placer County	-121.074	38.909	3015
21053	UMMZI212625	Libellula pulchella	1914-07-27	1914	Placer County	-120.232	39.1976	2876
20731	CASENT8171030	Libellula pulchella	1914-07-21	1914	Placer County	-120.684	39.3071	1700
20732	UMMZI212617	Libellula pulchella	1914-07-21	1914	Placer County	-120.684	39.3071	1700
20733	UMMZI212629	Libellula pulchella	1914-07-21	1914	Placer County	-120.684	39.3071	1700
21039	UMMZI212617	Libellula pulchella	1914-07-21	1914	Placer County	-120.674	39.3092	1550
21040	UMMZI212629	Libellula pulchella	1914-07-21	1914	Placer County	-120.674	39.3092	1550
21041	CASENT8171030	Libellula pulchella	1914-07-21	1914	Placer County	-120.674	39.3092	1550
21060	UMMZI212622	Libellula quadrimaculata	1914-07-30	1914	Placer County	-120.194	39.0371	1744
21061	UMMZI212623	Libellula quadrimaculata	1914-07-30	1914	Placer County	-120.194	39.0371	1744
21379	UMMZI212622	Libellula quadrimaculata	1914-07-30	1914	Placer County	-120.194	39.0371	1744
21380	UMMZI212623	Libellula quadrimaculata	1914-07-30	1914	Placer County	-120.194	39.0371	1744
21381	Abundance	Libellula quadrimaculata	1914-07-29	1914	Placer County	-120.194	39.0371	1744
21383	UMMZI212624	Libellula quadrimaculata	1914-07-27	1914	Placer County	-120.232	39.1976	2876
21059	UMMZI212624	Libellula quadrimaculata	1914-07-27	1914	Placer County	-120.238	39.1979	3763
21054	CASENT8171062	Libellula quadrimaculata	1914-07-21	1914	Placer County	-120.684	39.3071	1700
21055	UMMZI212630	Libellula quadrimaculata	1914-07-21	1914	Placer County	-120.684	39.3071	1700
21372	UMMZI212630	Libellula quadrimaculata	1914-07-21	1914	Placer County	-120.674	39.3092	1550
21373	CASENT8171062	Libellula quadrimaculata	1914-07-21	1914	Placer County	-120.674	39.3092	1550
22516	CASENT8188113	Libellula saturata	1914-07-19	1914	Placer County	-121.054	38.8968	5138
22517	UMMZI212645	Libellula saturata	1914-07-19	1914	Placer County	-121.054	38.8968	5138
22518	UMMZI212646	Libellula saturata	1914-07-19	1914	Placer County	-121.054	38.8968	5138
21409	CASENT8188113	Libellula saturata	1914-07-19	1914	Placer County	-121.054	38.8971	5138
21410	UMMZI212645	Libellula saturata	1914-07-19	1914	Placer County	-121.054	38.8971	5138
21411	UMMZI212646	Libellula saturata	1914-07-19	1914	Placer County	-121.054	38.8971	5138
22712	CHKennedy1917	Macromia magnifica	1914-07-19	1914	Placer County	-121.054	38.8968	5138
23005	CHKennedy1917	Octogomphus specularis	1914-07-19	1914	Placer County	-121.054	38.8968	5138
23493	USNM483141	Ophiogomphus occidentis	1914-07-19	1914	Placer County	-121.054	38.8968	5138
23400	USNM483141	Ophiogomphus occidentis	1914-07-19	1914	Placer County	-121.054	38.8971	5138
25537	CHKennedy1917	Plathemis lydia	1914-07-19	1914	Placer County	-121.054	38.8968	5138
25052	UMMZI212692	Plathemis lydia	1914-07-19	1914	Placer County	-121.074	38.909	3015
25538	UMMZI212692	Plathemis lydia	1914-07-19	1914	Placer County	-121.074	38.909	3015
25053	CASENT8174668	Plathemis lydia	1914-07-21	1914	Placer County	-120.684	39.3071	1700
25054	CASENT8174669	Plathemis lydia	1914-07-21	1914	Placer County	-120.684	39.3071	1700
25539	CASENT8174668	Plathemis lydia	1914-07-21	1914	Placer County	-120.674	39.3092	1550
25540	CASENT8174669	Plathemis lydia	1914-07-21	1914	Placer County	-120.674	39.3092	1550
27070	CHKennedy1917	Rhionaeschna multicolor	1914-07-19	1914	Placer County	-121.054	38.8968	5138
26246	UMMZI212313	Rhionaeschna multicolor	1914-07-21	1914	Placer County	-120.684	39.3071	1700
27071	UMMZI212313	Rhionaeschna multicolor	1914-07-21	1914	Placer County	-120.674	39.3092	1550
27118	UMMZI212538	Somatochlora semicircularis	1914-07-28	1914	Placer County	-120.194	39.0371	1744
27119	UMMZI212536	Somatochlora semicircularis	1914-07-30	1914	Placer County	-120.194	39.0371	1744
27120	UMMZI212537	Somatochlora semicircularis	1914-07-30	1914	Placer County	-120.194	39.0371	1744
27195	UMMZI212538	Somatochlora semicircularis	1914-07-28	1914	Placer County	-120.194	39.0371	1744
27196	CHKennedy1917	Somatochlora semicircularis	1914-07-29	1914	Placer County	-120.194	39.0371	1744
27197	UMMZI212536	Somatochlora semicircularis	1914-07-30	1914	Placer County	-120.194	39.0371	1744
27198	UMMZI212537	Somatochlora semicircularis	1914-07-30	1914	Placer County	-120.194	39.0371	1744
27199	UMMZI212533	Somatochlora semicircularis	1914-07-27	1914	Placer County	-120.232	39.1976	2876
27200	UMMZI212534	Somatochlora semicircularis	1914-07-27	1914	Placer County	-120.232	39.1976	2876
27201	UMMZI212535	Somatochlora semicircularis	1914-07-27	1914	Placer County	-120.232	39.1976	2876
27115	UMMZI212533	Somatochlora semicircularis	1914-07-27	1914	Placer County	-120.238	39.1979	3763
27116	UMMZI212534	Somatochlora semicircularis	1914-07-27	1914	Placer County	-120.238	39.1979	3763
27117	UMMZI212535	Somatochlora semicircularis	1914-07-27	1914	Placer County	-120.238	39.1979	3763
29226	UMMZI212810	Sympetrum danae	1914-07-27	1914	Placer County	-120.232	39.1976	2876
29227	UMMZI212811	Sympetrum danae	1914-07-27	1914	Placer County	-120.232	39.1976	2876
29228	USNM315498	Sympetrum danae	1914-07-27	1914	Placer County	-120.232	39.1976	2876
29091	USNM315498	Sympetrum danae	1914-07-26	1914	Placer County	-120.238	39.1979	3763
29092	UMMZI212810	Sympetrum danae	1914-07-27	1914	Placer County	-120.238	39.1979	3763
29093	UMMZI212811	Sympetrum danae	1914-07-27	1914	Placer County	-120.238	39.1979	3763
29070	CASENT8177153	Sympetrum danae	1914-07-21	1914	Placer County	-120.684	39.3071	1700
29071	UMMZI212807	Sympetrum danae	1914-07-21	1914	Placer County	-120.684	39.3071	1700
29072	UMMZI212808	Sympetrum danae	1914-07-21	1914	Placer County	-120.684	39.3071	1700
29201	CASENT8177153	Sympetrum danae	1914-07-21	1914	Placer County	-120.674	39.3092	1550
29202	UMMZI212807	Sympetrum danae	1914-07-21	1914	Placer County	-120.674	39.3092	1550
29203	UMMZI212808	Sympetrum danae	1914-07-21	1914	Placer County	-120.674	39.3092	1550
30025	CHKennedy1917	Sympetrum illotum	1914-07-19	1914	Placer County	-121.074	38.909	3015
30106	FSCA65964	Sympetrum internum	1914-07-27	1914	Placer County	-120.232	39.1976	2876
30107	FSCA69447	Sympetrum internum	1914-07-27	1914	Placer County	-120.232	39.1976	2876
30108	FSCA69448	Sympetrum internum	1914-07-27	1914	Placer County	-120.232	39.1976	2876
30109	UMMZI212840	Sympetrum internum	1914-07-27	1914	Placer County	-120.232	39.1976	2876
30110	UMMZI212841	Sympetrum internum	1914-07-27	1914	Placer County	-120.232	39.1976	2876
30111	UMMZI212842	Sympetrum internum	1914-07-27	1914	Placer County	-120.232	39.1976	2876
30112	USNM312367	Sympetrum internum	1914-07-27	1914	Placer County	-120.232	39.1976	2876
30056	FSCA65964	Sympetrum internum	1914-07-27	1914	Placer County	-120.238	39.1979	3763
30057	FSCA69447	Sympetrum internum	1914-07-27	1914	Placer County	-120.238	39.1979	3763
30058	FSCA69448	Sympetrum internum	1914-07-27	1914	Placer County	-120.238	39.1979	3763
30059	UMMZI212840	Sympetrum internum	1914-07-27	1914	Placer County	-120.238	39.1979	3763
30060	UMMZI212841	Sympetrum internum	1914-07-27	1914	Placer County	-120.238	39.1979	3763
30061	UMMZI212842	Sympetrum internum	1914-07-27	1914	Placer County	-120.238	39.1979	3763
30062	USNM312367	Sympetrum internum	1914-07-27	1914	Placer County	-120.238	39.1979	3763
30306	UMMZI212856	Sympetrum obtrusum	1914-07-30	1914	Placer County	-120.194	39.0371	1744
30506	UMMZI212856	Sympetrum obtrusum	1914-07-30	1914	Placer County	-120.194	39.0371	1744
30513	CHKennedy1917	Sympetrum obtrusum	1914-07-27	1914	Placer County	-120.232	39.1976	2876
30294	FSCA65959	Sympetrum obtrusum	1914-07-21	1914	Placer County	-120.683	39.3065	1503
30293	CASENT8177125	Sympetrum obtrusum	1914-07-21	1914	Placer County	-120.684	39.3071	1700
30295	UMMZI212854	Sympetrum obtrusum	1914-07-21	1914	Placer County	-120.684	39.3071	1700
30296	UMMZI212855	Sympetrum obtrusum	1914-07-21	1914	Placer County	-120.684	39.3071	1700
30495	CASENT8177125	Sympetrum obtrusum	1914-07-21	1914	Placer County	-120.674	39.3092	1550
30496	UMMZI212854	Sympetrum obtrusum	1914-07-21	1914	Placer County	-120.674	39.3092	1550
30497	UMMZI212855	Sympetrum obtrusum	1914-07-21	1914	Placer County	-120.674	39.3092	1550
30498	FSCA65959	Sympetrum obtrusum	1914-07-21	1914	Placer County	-120.674	39.3092	1550
30536	UMMZI212896	Sympetrum pallipes	1914-07-30	1914	Placer County	-120.194	39.0371	1744
30903	UMMZI212896	Sympetrum pallipes	1914-07-30	1914	Placer County	-120.194	39.0371	1744
30912	UMMZI212895	Sympetrum pallipes	1914-07-27	1914	Placer County	-120.232	39.1976	2876
30535	UMMZI212895	Sympetrum pallipes	1914-07-27	1914	Placer County	-120.238	39.1979	3763
30532	UMMZI212893	Sympetrum pallipes	1914-07-21	1914	Placer County	-120.684	39.3071	1700
30896	UMMZI212893	Sympetrum pallipes	1914-07-21	1914	Placer County	-120.674	39.3092	1550
30917	CASENT8174462	Sympetrum semicinctum	1914-07-19	1914	Placer County	-121.076	38.8945	4332
30918	CASENT8174477	Sympetrum semicinctum	1914-07-19	1914	Placer County	-121.076	38.8945	4332
30916	CASENT8174464	Sympetrum semicinctum	1914-07-16	1914	Placer County	-121.074	38.909	3015
30919	UMMZI212876	Sympetrum semicinctum	1914-07-19	1914	Placer County	-121.074	38.909	3015
31109	CASENT8174464	Sympetrum semicinctum	1914-07-19	1914	Placer County	-121.074	38.909	3015
31110	CASENT8174462	Sympetrum semicinctum	1914-07-19	1914	Placer County	-121.074	38.909	3015
31111	UMMZI212876	Sympetrum semicinctum	1914-07-19	1914	Placer County	-121.074	38.909	3015
31576	CHKennedy1917	Telebasis salva	1914-07-19	1914	Placer County	-121.074	38.909	3015
19782	CIS291596	Libellula croceipennis	1914-04-30	1914	Riverside County	-117.4	33.9422	11672
1931	CHKennedy1917	Anax junius	1914-07-15	1914	Sacramento County	-121.511	38.5473	16782
10054	UMMZI213233	Enallagma carunculatum	1914-07-15	1914	Sacramento County	-121.511	38.5473	16782
9093	UMMZI213233	Enallagma carunculatum	1914-07-15	1914	Sacramento County	-121.444	38.5851	5700
12493	CHKennedy1917	Erythemis collocata	1914-07-15	1914	Sacramento County	-121.511	38.5473	16782
12841	UMMZI212928	Hetaerina americana	1914-07-15	1914	Sacramento County	-121.444	38.5851	5700
13964	UMMZI212928	Hetaerina americana	1914-07-15	1914	Sacramento County	-121.444	38.5851	5700
15836	CHKennedy1917	Ischnura cervula	1914-07-15	1914	Sacramento County	-121.511	38.5473	16782
17979	CHKennedy1917	Ischnura perparva	1914-07-15	1914	Sacramento County	-121.511	38.5473	16782
18371	UMMZI212961	Lestes congener	1914-07-15	1914	Sacramento County	-121.511	38.5473	16782
18177	UMMZI212961	Lestes congener	1914-07-15	1914	Sacramento County	-121.444	38.5851	5700
20272	CHKennedy1917	Libellula forensis	1914-07-15	1914	Sacramento County	-121.511	38.5473	16782
22547	CHKennedy1917	Libellula saturata	1914-07-15	1914	Sacramento County	-121.444	38.5851	5700
23501	USNM391617	Ophiogomphus occidentis	1914-07-15	1914	Sacramento County	-121.511	38.5473	16782
23399	USNM391617	Ophiogomphus occidentis	1914-07-15	1914	Sacramento County	-121.444	38.5851	5700
25558	UMMZI212606	Plathemis lydia	1914-07-15	1914	Sacramento County	-121.511	38.5473	16782
25051	UMMZI212606	Plathemis lydia	1914-07-15	1914	Sacramento County	-121.444	38.5851	5700
25695	USNM487783	Progomphus borealis	1914-07-16	1914	Sacramento County	-121.444	38.5851	5700
25696	USNM487784	Progomphus borealis	1914-07-16	1914	Sacramento County	-121.444	38.5851	5700
25889	USNM487783	Progomphus borealis	1914-07-15	1914	Sacramento County	-121.444	38.5851	5700
25890	USNM487784	Progomphus borealis	1914-07-15	1914	Sacramento County	-121.444	38.5851	5700
27098	UMMZI212317	Rhionaeschna multicolor	1914-07-15	1914	Sacramento County	-121.511	38.5473	16782
26245	UMMZI212317	Rhionaeschna multicolor	1914-07-15	1914	Sacramento County	-121.444	38.5851	5700
27216	CASENT8128178	Stylurus olivaceus	1914-07-15	1914	Sacramento County	-121.444	38.5851	5700
27217	CASENT8128180	Stylurus olivaceus	1914-07-15	1914	Sacramento County	-121.444	38.5851	5700
27218	FSCA68844	Stylurus olivaceus	1914-07-15	1914	Sacramento County	-121.444	38.5851	5700
27219	FSCA68845	Stylurus olivaceus	1914-07-15	1914	Sacramento County	-121.444	38.5851	5700
27220	USNM338755	Stylurus olivaceus	1914-07-15	1914	Sacramento County	-121.444	38.5851	5700
27221	USNM338756	Stylurus olivaceus	1914-07-15	1914	Sacramento County	-121.444	38.5851	5700
27222	USNM482989	Stylurus olivaceus	1914-07-15	1914	Sacramento County	-121.444	38.5851	5700
27223	USNM482990	Stylurus olivaceus	1914-07-15	1914	Sacramento County	-121.444	38.5851	5700
27224	USNM482991	Stylurus olivaceus	1914-07-15	1914	Sacramento County	-121.444	38.5851	5700
27225	USNM482993	Stylurus olivaceus	1914-07-15	1914	Sacramento County	-121.444	38.5851	5700
27269	CASENT8128178	Stylurus olivaceus	1914-07-15	1914	Sacramento County	-121.444	38.5851	5700
27270	CASENT8128180	Stylurus olivaceus	1914-07-15	1914	Sacramento County	-121.444	38.5851	5700
27271	USNM338755	Stylurus olivaceus	1914-07-15	1914	Sacramento County	-121.444	38.5851	5700
27272	USNM338756	Stylurus olivaceus	1914-07-15	1914	Sacramento County	-121.444	38.5851	5700
27273	USNM482989	Stylurus olivaceus	1914-07-15	1914	Sacramento County	-121.444	38.5851	5700
27274	USNM482990	Stylurus olivaceus	1914-07-15	1914	Sacramento County	-121.444	38.5851	5700
27275	USNM482991	Stylurus olivaceus	1914-07-15	1914	Sacramento County	-121.444	38.5851	5700
27276	USNM482993	Stylurus olivaceus	1914-07-15	1914	Sacramento County	-121.444	38.5851	5700
27277	USNM482998	Stylurus olivaceus	1914-07-15	1914	Sacramento County	-121.444	38.5851	5700
27278	FSCA68844	Stylurus olivaceus	1914-07-15	1914	Sacramento County	-121.444	38.5851	5700
27279	FSCA68845	Stylurus olivaceus	1914-07-15	1914	Sacramento County	-121.444	38.5851	5700
27306	CASENT8170544	Sympetrum corruptum	1914-07-15	1914	Sacramento County	-121.444	38.5851	5700
27307	UMMZI212748	Sympetrum corruptum	1914-07-15	1914	Sacramento County	-121.444	38.5851	5700
29007	CASENT8170544	Sympetrum corruptum	1914-07-15	1914	Sacramento County	-121.444	38.5851	5700
29008	UMMZI212748	Sympetrum corruptum	1914-07-15	1914	Sacramento County	-121.444	38.5851	5700
31115	CHKennedy1917	Sympetrum semicinctum	1914-07-15	1914	Sacramento County	-121.511	38.5473	16782
32083	CHKennedy1917	Tramea lacerata	1914-07-15	1914	Sacramento County	-121.511	38.5473	16782
20583	DRPC732	Libellula nodisticta	1914-06-30	1914	San Diego County	-116.833	33.0316	83396
20584	SDNHM40254	Libellula nodisticta	1914-06-30	1914	San Diego County	-116.639	33.2801	1066
219	UMMZI212381	Aeshna palmata	1914-09-02	1914	San Joaquin County	-121.311	37.9837	5254
220	UMMZI212382	Aeshna palmata	1914-09-02	1914	San Joaquin County	-121.311	37.9837	5254
352	UMMZI212381	Aeshna palmata	1914-09-02	1914	San Joaquin County	-121.311	37.9837	5254
353	UMMZI212382	Aeshna palmata	1914-09-02	1914	San Joaquin County	-121.311	37.9837	5254
1933	CHKennedy1917	Anax junius	1914-09-02	1914	San Joaquin County	-121.272	37.9448	3095
10058	CHKennedy1917	Enallagma carunculatum	1914-09-02	1914	San Joaquin County	-121.272	37.9448	3095
10059	CHKennedy1917	Enallagma carunculatum	1914-09-02	1914	San Joaquin County	-121.272	37.9448	3095
12496	CHKennedy1917	Erythemis collocata	1914-09-02	1914	San Joaquin County	-121.272	37.9448	3095
15839	UMMZI213324	Ischnura cervula	1914-09-02	1914	San Joaquin County	-121.272	37.9448	3095
14230	UMMZI213324	Ischnura cervula	1914-09-02	1914	San Joaquin County	-121.302	37.9729	12381
21051	UMMZI212615	Libellula pulchella	1914-09-02	1914	San Joaquin County	-121.272	37.9448	3095
20736	UMMZI212615	Libellula pulchella	1914-09-02	1914	San Joaquin County	-121.302	37.9729	12381
22550	CHKennedy1917	Libellula saturata	1914-09-02	1914	San Joaquin County	-121.272	37.9448	3095
22597	UMMZI212515	Macromia magnifica	1914-09-02	1914	San Joaquin County	-121.311	37.9837	5254
22724	UMMZI212515	Macromia magnifica	1914-09-02	1914	San Joaquin County	-121.311	37.9837	5254
25561	CHKennedy1917	Plathemis lydia	1914-09-02	1914	San Joaquin County	-121.272	37.9448	3095
26248	UMMZI212303	Rhionaeschna multicolor	1914-09-02	1914	San Joaquin County	-121.272	37.9448	3095
26249	UMMZI212307	Rhionaeschna multicolor	1914-09-02	1914	San Joaquin County	-121.272	37.9448	3095
26250	UMMZI212308	Rhionaeschna multicolor	1914-09-02	1914	San Joaquin County	-121.272	37.9448	3095
26251	UMMZI212330	Rhionaeschna multicolor	1914-09-02	1914	San Joaquin County	-121.272	37.9448	3095
27102	UMMZI212303	Rhionaeschna multicolor	1914-09-02	1914	San Joaquin County	-121.272	37.9448	3095
27103	UMMZI212307	Rhionaeschna multicolor	1914-09-02	1914	San Joaquin County	-121.272	37.9448	3095
27104	UMMZI212308	Rhionaeschna multicolor	1914-09-02	1914	San Joaquin County	-121.272	37.9448	3095
27105	UMMZI212324	Rhionaeschna multicolor	1914-09-02	1914	San Joaquin County	-121.272	37.9448	3095
27106	UMMZI212330	Rhionaeschna multicolor	1914-09-02	1914	San Joaquin County	-121.272	37.9448	3095
27107	UMMZI212330	Rhionaeschna multicolor	1914-09-02	1914	San Joaquin County	-121.272	37.9448	3095
26252	USNM332515	Rhionaeschna multicolor	1914-09-02	1914	San Joaquin County	-121.302	37.9729	12381
27280	CHKennedy1917	Stylurus olivaceus	1914-09-02	1914	San Joaquin County	-121.272	37.9448	3095
29013	UMMZI212740	Sympetrum corruptum	1914-09-02	1914	San Joaquin County	-121.272	37.9448	3095
27312	UMMZI212740	Sympetrum corruptum	1914-09-02	1914	San Joaquin County	-121.302	37.9729	12381
30055	CHKennedy1917	Sympetrum illotum	1914-09-02	1914	San Joaquin County	-121.272	37.9448	3095
29263	LACMENT294192	Sympetrum illotum	1914-09-02	1914	San Joaquin County	-121.302	37.9729	12381
31116	UMMZI212877	Sympetrum semicinctum	1914-09-02	1914	San Joaquin County	-121.272	37.9448	3095
30920	UMMZI212877	Sympetrum semicinctum	1914-09-02	1914	San Joaquin County	-121.302	37.9729	12381
4168	UMMZI213084	Argia vivida	1914-05-17	1914	San Mateo County	-122.238	37.4072	80
7013	UMMZI213084	Argia vivida	1914-05-17	1914	San Mateo County	-122.238	37.4074	36
15851	UMMZI213350	Ischnura denticollis	1913-11-30	1914	San Mateo County	-122.202	37.3479	329
30292	UMMZI212849	Sympetrum madidum	1914-05-17	1914	San Mateo County	-122.238	37.4035	443
30115	UMMZI212849	Sympetrum madidum	1914-05-17	1914	San Mateo County	-122.238	37.4046	291
31350	UMMZI213137	Telebasis salva	1913-11-30	1914	San Mateo County	-122.202	37.3479	329
32237	FSCA71170	Zoniagrion exclamationis	1914-05-17	1914	San Mateo County	-122.238	37.4035	443
32238	UMMZI213153	Zoniagrion exclamationis	1914-05-17	1914	San Mateo County	-122.238	37.4072	40
32239	UMMZI213154	Zoniagrion exclamationis	1914-05-17	1914	San Mateo County	-122.238	37.4072	40
32418	CASENT8174247	Zoniagrion exclamationis	1914-06-26	1914	San Mateo County	-122.238	37.4074	36
32419	UMMZI213149	Zoniagrion exclamationis	1914-05-26	1914	San Mateo County	-122.238	37.4074	36
32420	UMMZI213150	Zoniagrion exclamationis	1914-05-26	1914	San Mateo County	-122.238	37.4074	36
32421	CASENT8174242	Zoniagrion exclamationis	1914-05-26	1914	San Mateo County	-122.238	37.4074	36
32422	CASENT8174248	Zoniagrion exclamationis	1914-05-26	1914	San Mateo County	-122.238	37.4074	36
32423	CASENT8174241	Zoniagrion exclamationis	1914-06-26	1914	San Mateo County	-122.238	37.4074	36
32426	USNM487833	Zoniagrion exclamationis	1914-05-19	1914	San Mateo County	-122.238	37.4074	36
32427	UMMZI213153	Zoniagrion exclamationis	1914-05-17	1914	San Mateo County	-122.238	37.4074	36
32428	UMMZI213154	Zoniagrion exclamationis	1914-05-17	1914	San Mateo County	-122.238	37.4074	36
32429	FSCA71170	Zoniagrion exclamationis	1914-05-17	1914	San Mateo County	-122.238	37.4074	36
218	UMMZI212379	Aeshna palmata	1914-08-18	1914	Santa Clara County	-122.159	37.3084	2324
354	UMMZI212379	Aeshna palmata	1914-08-18	1914	Santa Clara County	-122.065	37.3445	11392
568	CHKennedy1917	Aeshna walkeri	1914-06-10	1914	Santa Clara County	-122.065	37.3445	11392
569	CHKennedy1917	Aeshna walkeri	1914-07-06	1914	Santa Clara County	-122.065	37.3445	11392
570	CHKennedy1917	Aeshna walkeri	1914-08-18	1914	Santa Clara County	-122.065	37.3445	11392
571	CHKennedy1917	Aeshna walkeri	1914-06-10	1914	Santa Clara County	-122.065	37.3445	11392
572	CHKennedy1917	Aeshna walkeri	1914-07-06	1914	Santa Clara County	-122.065	37.3445	11392
573	CHKennedy1917	Aeshna walkeri	1914-08-18	1914	Santa Clara County	-122.065	37.3445	11392
1912	CHKennedy1917	Anax junius	1914-05-17	1914	Santa Clara County	-121.853	37.3168	22617
1913	CHKennedy1917	Anax junius	1914-07-04	1914	Santa Clara County	-121.853	37.3168	22617
2268	CHKennedy1917	Archilestes californicus	1914-07-04	1914	Santa Clara County	-121.853	37.3168	22617
2346	UMMZI212992	Argia agrioides	1914-07-04	1914	Santa Clara County	-121.853	37.3168	22617
2347	UMMZI212993	Argia agrioides	1914-07-04	1914	Santa Clara County	-121.853	37.3168	22617
2646	UMMZI212992	Argia agrioides	1914-07-04	1914	Santa Clara County	-121.853	37.3168	22617
2647	UMMZI212993	Argia agrioides	1914-07-04	1914	Santa Clara County	-121.853	37.3168	22617
2648	CHKennedy1917	Argia agrioides	1914-05-27	1914	Santa Clara County	-121.853	37.3168	22617
3529	CHKennedy1917	Argia lugens	1914-05-10	1914	Santa Clara County	-121.853	37.3168	22617
3625	UMMZI213041	Argia nahuana	1914-07-04	1914	Santa Clara County	-121.853	37.3168	22617
3929	UMMZI213041	Argia nahuana	1914-07-04	1914	Santa Clara County	-121.853	37.3168	22617
6992	CHKennedy1917	Argia vivida	1914-05-17	1914	Santa Clara County	-121.853	37.3168	22617
6993	CHKennedy1917	Argia vivida	1914-07-04	1914	Santa Clara County	-121.853	37.3168	22617
7022	CHKennedy1917	Argia vivida	1914-06-10	1914	Santa Clara County	-122.068	37.3835	6995
7023	CHKennedy1917	Argia vivida	1914-08-18	1914	Santa Clara County	-122.068	37.3835	6995
4166	UMMZI213083	Argia vivida	1914-04-26	1914	Santa Clara County	-122.177	37.3841	11350
4167	CASENT8136014	Argia vivida	1914-05-14	1914	Santa Clara County	-122.177	37.3841	11350
4169	CASENT8136002	Argia vivida	1914-05-26	1914	Santa Clara County	-122.177	37.3841	11350
4170	UMMZI213085	Argia vivida	1914-05-26	1914	Santa Clara County	-122.177	37.3841	11350
4171	UMMZI213086	Argia vivida	1914-05-26	1914	Santa Clara County	-122.177	37.3841	11350
7014	UMMZI213083	Argia vivida	1914-04-26	1914	Santa Clara County	-122.258	37.3905	4095
7015	CASENT8136014	Argia vivida	1914-05-14	1914	Santa Clara County	-122.258	37.3905	4095
7016	CASENT8136002	Argia vivida	1914-05-26	1914	Santa Clara County	-122.258	37.3905	4095
7017	UMMZI213085	Argia vivida	1914-05-26	1914	Santa Clara County	-122.258	37.3905	4095
7018	UMMZI213086	Argia vivida	1914-05-26	1914	Santa Clara County	-122.258	37.3905	4095
7733	UMMZI212511	Cordulegaster dorsalis	1914-06-10	1914	Santa Clara County	-122.139	37.2951	4561
7734	UMMZI212494	Cordulegaster dorsalis	1914-07-06	1914	Santa Clara County	-122.139	37.2951	4561
7735	UMMZI212495	Cordulegaster dorsalis	1914-08-18	1914	Santa Clara County	-122.139	37.2951	4561
7736	UMMZI212496	Cordulegaster dorsalis	1914-08-18	1914	Santa Clara County	-122.139	37.2951	4561
7737	FSCA68594	Cordulegaster dorsalis	1914-07-06	1914	Santa Clara County	-122.139	37.2951	4561
7738	FSCA68597	Cordulegaster dorsalis	1914-08-18	1914	Santa Clara County	-122.139	37.2951	4561
7315	FSCA68597	Cordulegaster dorsalis	1914-07-06	1914	Santa Clara County	-122.159	37.3084	2324
7314	UMMZI212511	Cordulegaster dorsalis	1914-06-10	1914	Santa Clara County	-122.065	37.3445	11392
7316	UMMZI212494	Cordulegaster dorsalis	1914-07-06	1914	Santa Clara County	-122.065	37.3445	11392
7318	FSCA68594	Cordulegaster dorsalis	1914-08-18	1914	Santa Clara County	-122.065	37.3445	11392
7319	UMMZI212495	Cordulegaster dorsalis	1914-08-18	1914	Santa Clara County	-122.065	37.3445	11392
7320	UMMZI212496	Cordulegaster dorsalis	1914-08-18	1914	Santa Clara County	-122.065	37.3445	11392
8722	CHKennedy1917	Enallagma annexum	1914-05-10	1914	Santa Clara County	-121.853	37.3168	22617
8723	CHKennedy1917	Enallagma annexum	1914-05-27	1914	Santa Clara County	-121.853	37.3168	22617
8724	CHKennedy1917	Enallagma annexum	1914-07-04	1914	Santa Clara County	-121.853	37.3168	22617
8725	CHKennedy1917	Enallagma annexum	1914-05-17	1914	Santa Clara County	-121.853	37.3168	22617
8765	UMMZI213221	Enallagma boreale	1914-05-03	1914	Santa Clara County	-122.184	37.3917	446
9042	UMMZI213221	Enallagma boreale	1914-05-03	1914	Santa Clara County	-122.184	37.3917	446
9085	CASENT8156783	Enallagma carunculatum	1914-05-17	1914	Santa Clara County	-121.853	37.3168	22617
9086	CASENT8156784	Enallagma carunculatum	1914-05-17	1914	Santa Clara County	-121.853	37.3168	22617
9087	UMMZI213235	Enallagma carunculatum	1914-05-17	1914	Santa Clara County	-121.853	37.3168	22617
9091	UMMZI213234	Enallagma carunculatum	1914-07-04	1914	Santa Clara County	-121.853	37.3168	22617
10028	CASENT8156783	Enallagma carunculatum	1914-05-17	1914	Santa Clara County	-121.853	37.3168	22617
10029	UMMZI213235	Enallagma carunculatum	1914-05-17	1914	Santa Clara County	-121.853	37.3168	22617
10030	CASENT8156784	Enallagma carunculatum	1914-05-17	1914	Santa Clara County	-121.853	37.3168	22617
10031	UMMZI213234	Enallagma carunculatum	1914-07-04	1914	Santa Clara County	-121.853	37.3168	22617
10032	CHKennedy1917	Enallagma carunculatum	1914-05-10	1914	Santa Clara County	-121.853	37.3168	22617
10033	CHKennedy1917	Enallagma carunculatum	1914-05-27	1914	Santa Clara County	-121.853	37.3168	22617
9084	UMMZI213232	Enallagma carunculatum	1914-04-26	1914	Santa Clara County	-122.177	37.3841	11350
10052	UMMZI213232	Enallagma carunculatum	1914-04-26	1914	Santa Clara County	-122.177	37.3841	11350
10899	UMMZI213293	Enallagma praevarum	1914-05-17	1914	Santa Clara County	-121.853	37.3168	22617
10900	UMMZI213294	Enallagma praevarum	1914-05-17	1914	Santa Clara County	-121.853	37.3168	22617
10901	UMMZI213295	Enallagma praevarum	1914-05-27	1914	Santa Clara County	-121.853	37.3168	22617
10902	UMMZI213296	Enallagma praevarum	1914-05-27	1914	Santa Clara County	-121.853	37.3168	22617
10903	UMMZI213297	Enallagma praevarum	1914-07-04	1914	Santa Clara County	-121.853	37.3168	22617
11213	UMMZI213293	Enallagma praevarum	1914-05-17	1914	Santa Clara County	-121.853	37.3168	22617
11214	UMMZI213294	Enallagma praevarum	1914-05-17	1914	Santa Clara County	-121.853	37.3168	22617
11215	UMMZI213295	Enallagma praevarum	1914-05-27	1914	Santa Clara County	-121.853	37.3168	22617
11216	UMMZI213296	Enallagma praevarum	1914-05-27	1914	Santa Clara County	-121.853	37.3168	22617
11217	UMMZI213297	Enallagma praevarum	1914-07-04	1914	Santa Clara County	-121.853	37.3168	22617
11800	UMMZI212557	Erythemis collocata	1914-05-27	1914	Santa Clara County	-121.853	37.3168	22617
11801	UMMZI212558	Erythemis collocata	1914-05-27	1914	Santa Clara County	-121.853	37.3168	22617
11806	LACMENT290560	Erythemis collocata	1914-07-04	1914	Santa Clara County	-121.853	37.3168	22617
11807	UMMZI212559	Erythemis collocata	1914-07-04	1914	Santa Clara County	-121.853	37.3168	22617
12471	UMMZI212557	Erythemis collocata	1914-05-27	1914	Santa Clara County	-121.853	37.3168	22617
12472	UMMZI212558	Erythemis collocata	1914-05-27	1914	Santa Clara County	-121.853	37.3168	22617
12473	UMMZI212559	Erythemis collocata	1914-07-04	1914	Santa Clara County	-121.853	37.3168	22617
12474	LACMENT290560	Erythemis collocata	1914-07-04	1914	Santa Clara County	-121.853	37.3168	22617
12475	CHKennedy1917	Erythemis collocata	1914-05-10	1914	Santa Clara County	-121.853	37.3168	22617
12476	CHKennedy1917	Erythemis collocata	1914-05-17	1914	Santa Clara County	-121.853	37.3168	22617
12507	USNM482835	Gomphus kurilis	1914-05-10	1914	Santa Clara County	-121.898	37.2957	22080
12500	USNM482836	Gomphus kurilis	1914-05-01	1914	Santa Clara County	-121.853	37.3168	22617
12501	USNM487798	Gomphus kurilis	1914-05-01	1914	Santa Clara County	-121.853	37.3168	22617
12502	USNM487799	Gomphus kurilis	1914-05-01	1914	Santa Clara County	-121.853	37.3168	22617
12503	FSCA68728	Gomphus kurilis	1914-05-10	1914	Santa Clara County	-121.853	37.3168	22617
12504	FSCA68729	Gomphus kurilis	1914-05-10	1914	Santa Clara County	-121.853	37.3168	22617
12505	USNM338444	Gomphus kurilis	1914-05-10	1914	Santa Clara County	-121.853	37.3168	22617
12506	USNM338445	Gomphus kurilis	1914-05-10	1914	Santa Clara County	-121.853	37.3168	22617
12508	FSCA68727	Gomphus kurilis	1914-05-17	1914	Santa Clara County	-121.853	37.3168	22617
12509	CASENT8128170	Gomphus kurilis	1914-05-27	1914	Santa Clara County	-121.853	37.3168	22617
12791	CASENT8128170	Gomphus kurilis	1914-05-27	1914	Santa Clara County	-121.853	37.3168	22617
12792	FSCA68727	Gomphus kurilis	1914-05-17	1914	Santa Clara County	-121.853	37.3168	22617
12793	FSCA68728	Gomphus kurilis	1914-05-10	1914	Santa Clara County	-121.853	37.3168	22617
12794	FSCA68729	Gomphus kurilis	1914-05-10	1914	Santa Clara County	-121.853	37.3168	22617
12795	USNM338444	Gomphus kurilis	1914-05-10	1914	Santa Clara County	-121.853	37.3168	22617
12796	USNM338445	Gomphus kurilis	1914-05-10	1914	Santa Clara County	-121.853	37.3168	22617
12797	USNM482835	Gomphus kurilis	1914-05-10	1914	Santa Clara County	-121.853	37.3168	22617
12798	USNM482836	Gomphus kurilis	1914-05-17	1914	Santa Clara County	-121.853	37.3168	22617
12799	USNM482837	Gomphus kurilis	1914-05-27	1914	Santa Clara County	-121.853	37.3168	22617
12800	USNM487798	Gomphus kurilis	1914-05-17	1914	Santa Clara County	-121.853	37.3168	22617
12801	USNM487799	Gomphus kurilis	1914-05-17	1914	Santa Clara County	-121.853	37.3168	22617
12816	CHKennedy1917	Gomphus kurilis	1914-04-01	1914	Santa Clara County	-122.184	37.3917	446
13952	CHKennedy1917	Hetaerina americana	1914-05-17	1914	Santa Clara County	-121.853	37.3168	22617
15814	CHKennedy1917	Ischnura cervula	1914-05-10	1914	Santa Clara County	-121.853	37.3168	22617
15815	CHKennedy1917	Ischnura cervula	1914-05-27	1914	Santa Clara County	-121.853	37.3168	22617
15816	CHKennedy1917	Ischnura cervula	1914-07-04	1914	Santa Clara County	-121.853	37.3168	22617
15817	CHKennedy1917	Ischnura cervula	1914-05-17	1914	Santa Clara County	-121.853	37.3168	22617
16771	CHKennedy1917	Ischnura denticollis	1914-05-27	1914	Santa Clara County	-121.853	37.3168	22617
16772	CHKennedy1917	Ischnura denticollis	1914-07-04	1914	Santa Clara County	-121.853	37.3168	22617
17957	CHKennedy1917	Ischnura perparva	1914-05-10	1914	Santa Clara County	-121.853	37.3168	22617
17958	CHKennedy1917	Ischnura perparva	1914-05-17	1914	Santa Clara County	-121.853	37.3168	22617
17959	CHKennedy1917	Ischnura perparva	1914-05-27	1914	Santa Clara County	-121.853	37.3168	22617
17960	CHKennedy1917	Ischnura perparva	1914-07-04	1914	Santa Clara County	-121.853	37.3168	22617
16977	UMMZI213424	Ischnura perparva	1914-04-26	1914	Santa Clara County	-122.177	37.3841	11350
16978	UMMZI213425	Ischnura perparva	1914-04-26	1914	Santa Clara County	-122.177	37.3841	11350
16979	UMMZI213426	Ischnura perparva	1914-04-26	1914	Santa Clara County	-122.177	37.3841	11350
17971	UMMZI213424	Ischnura perparva	1914-04-26	1914	Santa Clara County	-122.177	37.3841	11350
17972	UMMZI213425	Ischnura perparva	1914-04-26	1914	Santa Clara County	-122.177	37.3841	11350
17973	UMMZI213426	Ischnura perparva	1914-04-26	1914	Santa Clara County	-122.177	37.3841	11350
20727	UMMZI212616	Libellula pulchella	1913-11-30	1914	Santa Clara County	-122.177	37.3841	11350
21392	UMMZI212657	Libellula saturata	1914-05-10	1914	Santa Clara County	-121.853	37.3168	22617
21393	UMMZI212656	Libellula saturata	1914-05-17	1914	Santa Clara County	-121.853	37.3168	22617
21398	UMMZI212659	Libellula saturata	1914-05-27	1914	Santa Clara County	-121.853	37.3168	22617
21399	UMMZI212660	Libellula saturata	1914-05-27	1914	Santa Clara County	-121.853	37.3168	22617
21400	USNM294988	Libellula saturata	1914-05-27	1914	Santa Clara County	-121.853	37.3168	22617
21406	UMMZI212643	Libellula saturata	1914-07-04	1914	Santa Clara County	-121.853	37.3168	22617
21407	UMMZI212644	Libellula saturata	1914-07-04	1914	Santa Clara County	-121.853	37.3168	22617
21408	UMMZI212658	Libellula saturata	1914-07-04	1914	Santa Clara County	-121.853	37.3168	22617
22522	UMMZI212657	Libellula saturata	1914-05-10	1914	Santa Clara County	-121.853	37.3168	22617
22523	UMMZI212656	Libellula saturata	1914-05-17	1914	Santa Clara County	-121.853	37.3168	22617
22524	UMMZI212659	Libellula saturata	1914-05-27	1914	Santa Clara County	-121.853	37.3168	22617
22525	UMMZI212660	Libellula saturata	1914-05-27	1914	Santa Clara County	-121.853	37.3168	22617
22526	UMMZI212643	Libellula saturata	1914-07-04	1914	Santa Clara County	-121.853	37.3168	22617
22527	UMMZI212644	Libellula saturata	1914-07-04	1914	Santa Clara County	-121.853	37.3168	22617
22528	UMMZI212658	Libellula saturata	1914-07-04	1914	Santa Clara County	-121.853	37.3168	22617
22529	USNM294988	Libellula saturata	1914-05-27	1914	Santa Clara County	-121.853	37.3168	22617
21394	UMMZI212662	Libellula saturata	1914-05-19	1914	Santa Clara County	-122.177	37.3841	11350
21395	UMMZI212663	Libellula saturata	1914-05-19	1914	Santa Clara County	-122.177	37.3841	11350
21396	UMMZI212664	Libellula saturata	1914-05-26	1914	Santa Clara County	-122.177	37.3841	11350
21397	UMMZI212665	Libellula saturata	1914-05-26	1914	Santa Clara County	-122.177	37.3841	11350
22542	UMMZI212662	Libellula saturata	1914-05-19	1914	Santa Clara County	-122.177	37.3841	11350
22543	UMMZI212663	Libellula saturata	1914-05-19	1914	Santa Clara County	-122.177	37.3841	11350
22544	UMMZI212664	Libellula saturata	1914-05-26	1914	Santa Clara County	-122.177	37.3841	11350
22545	UMMZI212665	Libellula saturata	1914-05-26	1914	Santa Clara County	-122.177	37.3841	11350
22592	USNM335213	Macromia magnifica	1914-05-27	1914	Santa Clara County	-121.898	37.2957	22080
22588	UMMZI212516	Macromia magnifica	1914-05-10	1914	Santa Clara County	-121.853	37.3168	22617
22589	UMMZI212517	Macromia magnifica	1914-05-10	1914	Santa Clara County	-121.853	37.3168	22617
22590	UMMZI212518	Macromia magnifica	1914-05-10	1914	Santa Clara County	-121.853	37.3168	22617
22591	UMMZI212519	Macromia magnifica	1914-05-27	1914	Santa Clara County	-121.853	37.3168	22617
22718	UMMZI212516	Macromia magnifica	1914-05-10	1914	Santa Clara County	-121.853	37.3168	22617
22719	UMMZI212517	Macromia magnifica	1914-05-10	1914	Santa Clara County	-121.853	37.3168	22617
22720	UMMZI212518	Macromia magnifica	1914-05-10	1914	Santa Clara County	-121.853	37.3168	22617
22721	UMMZI212519	Macromia magnifica	1914-05-27	1914	Santa Clara County	-121.853	37.3168	22617
22722	USNM335213	Macromia magnifica	1914-05-27	1914	Santa Clara County	-121.853	37.3168	22617
22723	CHKennedy1917	Macromia magnifica	1914-05-17	1914	Santa Clara County	-121.853	37.3168	22617
23017	USNM483035	Octogomphus specularis	1914-07-06	1914	Santa Clara County	-122.139	37.2951	4561
23018	USNM483036	Octogomphus specularis	1914-07-06	1914	Santa Clara County	-122.139	37.2951	4561
23019	CHKennedy1917	Octogomphus specularis	1914-06-10	1914	Santa Clara County	-122.139	37.2951	4561
23020	CHKennedy1917	Octogomphus specularis	1914-08-18	1914	Santa Clara County	-122.139	37.2951	4561
22753	USNM483035	Octogomphus specularis	1914-07-06	1914	Santa Clara County	-122.065	37.3435	11400
22754	USNM483036	Octogomphus specularis	1914-07-06	1914	Santa Clara County	-122.065	37.3435	11400
23235	CHKennedy1917	Ophiogomphus bison	1914-07-06	1914	Santa Clara County	-122.068	37.3835	6995
25046	UMMZI212605	Plathemis lydia	1914-05-10	1914	Santa Clara County	-121.853	37.3168	22617
25543	UMMZI212605	Plathemis lydia	1914-05-10	1914	Santa Clara County	-121.853	37.3168	22617
25544	CHKennedy1917	Plathemis lydia	1914-05-27	1914	Santa Clara County	-121.853	37.3168	22617
25545	CHKennedy1917	Plathemis lydia	1914-07-04	1914	Santa Clara County	-121.853	37.3168	22617
25546	CHKennedy1917	Plathemis lydia	1914-05-17	1914	Santa Clara County	-121.853	37.3168	22617
25882	CHKennedy1917	Progomphus borealis	1914-07-04	1914	Santa Clara County	-121.853	37.3168	22617
25901	CASENT8128627	Rhionaeschna californica	1914-05-27	1914	Santa Clara County	-121.853	37.3168	22617
25902	UMMZI212343	Rhionaeschna californica	1914-05-27	1914	Santa Clara County	-121.853	37.3168	22617
25903	UMMZI212348	Rhionaeschna californica	1914-05-27	1914	Santa Clara County	-121.853	37.3168	22617
26212	UMMZI212343	Rhionaeschna californica	1914-05-27	1914	Santa Clara County	-121.853	37.3168	22617
26213	UMMZI212348	Rhionaeschna californica	1914-05-27	1914	Santa Clara County	-121.853	37.3168	22617
26214	CASENT8128627	Rhionaeschna californica	1914-05-27	1914	Santa Clara County	-121.853	37.3168	22617
26215	CHKennedy1917	Rhionaeschna californica	1914-05-17	1914	Santa Clara County	-121.853	37.3168	22617
26217	CHKennedy1917	Rhionaeschna californica	1914-05-10	1914	Santa Clara County	-121.853	37.3168	22617
25895	USNM332003	Rhionaeschna californica	1914-04-26	1914	Santa Clara County	-122.177	37.3841	11350
25896	UMMZI212341	Rhionaeschna californica	1914-05-03	1914	Santa Clara County	-122.177	37.3841	11350
25897	UMMZI212346	Rhionaeschna californica	1914-05-03	1914	Santa Clara County	-122.177	37.3841	11350
25898	UMMZI212347	Rhionaeschna californica	1914-05-03	1914	Santa Clara County	-122.177	37.3841	11350
25899	USNM332004	Rhionaeschna californica	1914-05-03	1914	Santa Clara County	-122.177	37.3841	11350
25900	USNM332005	Rhionaeschna californica	1914-05-03	1914	Santa Clara County	-122.177	37.3841	11350
26222	UMMZI212341	Rhionaeschna californica	1914-05-03	1914	Santa Clara County	-122.177	37.3841	11350
26223	UMMZI212346	Rhionaeschna californica	1914-05-03	1914	Santa Clara County	-122.177	37.3841	11350
26224	UMMZI212347	Rhionaeschna californica	1914-05-03	1914	Santa Clara County	-122.177	37.3841	11350
26227	USNM332003	Rhionaeschna californica	1914-04-26	1914	Santa Clara County	-122.177	37.3841	11350
26228	USNM332004	Rhionaeschna californica	1914-05-03	1914	Santa Clara County	-122.177	37.3841	11350
26229	USNM332005	Rhionaeschna californica	1914-05-03	1914	Santa Clara County	-122.177	37.3841	11350
26243	UMMZI212301	Rhionaeschna multicolor	1914-07-04	1914	Santa Clara County	-121.853	37.3168	22617
26244	UMMZI212326	Rhionaeschna multicolor	1914-07-04	1914	Santa Clara County	-121.853	37.3168	22617
27075	UMMZI212301	Rhionaeschna multicolor	1914-07-04	1914	Santa Clara County	-121.853	37.3168	22617
27076	UMMZI212326	Rhionaeschna multicolor	1914-07-04	1914	Santa Clara County	-121.853	37.3168	22617
27094	CHKennedy1917	Rhionaeschna multicolor	1914-05-03	1914	Santa Clara County	-122.177	37.3841	11350
28977	CHKennedy1917	Sympetrum corruptum	1914-05-17	1914	Santa Clara County	-121.853	37.3168	22617
28978	CHKennedy1917	Sympetrum corruptum	1914-07-04	1914	Santa Clara County	-121.853	37.3168	22617
27301	UMMZI212756	Sympetrum corruptum	1914-05-10	1914	Santa Clara County	-122.177	37.3841	11350
29001	UMMZI212756	Sympetrum corruptum	1914-05-10	1914	Santa Clara County	-122.177	37.3841	11350
29257	UMMZI212815	Sympetrum illotum	1914-05-27	1914	Santa Clara County	-121.853	37.3168	22617
29261	UMMZI212813	Sympetrum illotum	1914-07-04	1914	Santa Clara County	-121.853	37.3168	22617
29262	UMMZI212814	Sympetrum illotum	1914-07-04	1914	Santa Clara County	-121.853	37.3168	22617
30027	UMMZI212815	Sympetrum illotum	1914-05-27	1914	Santa Clara County	-121.853	37.3168	22617
30028	UMMZI212813	Sympetrum illotum	1914-07-04	1914	Santa Clara County	-121.853	37.3168	22617
30029	UMMZI212814	Sympetrum illotum	1914-07-04	1914	Santa Clara County	-121.853	37.3168	22617
30030	CHKennedy1917	Sympetrum illotum	1914-05-10	1914	Santa Clara County	-121.853	37.3168	22617
30031	CHKennedy1917	Sympetrum illotum	1914-05-17	1914	Santa Clara County	-121.853	37.3168	22617
30054	CHKennedy1917	Sympetrum illotum	1914-07-06	1914	Santa Clara County	-122.068	37.3835	6995
29254	UMMZI212817	Sympetrum illotum	1914-05-26	1914	Santa Clara County	-122.177	37.3841	11350
29255	UMMZI212818	Sympetrum illotum	1914-05-26	1914	Santa Clara County	-122.177	37.3841	11350
29256	UMMZI212819	Sympetrum illotum	1914-05-26	1914	Santa Clara County	-122.177	37.3841	11350
29258	UMMZI212816	Sympetrum illotum	1914-05-27	1914	Santa Clara County	-122.177	37.3841	11350
29260	CASENT8174536	Sympetrum illotum	1914-06-15	1914	Santa Clara County	-122.177	37.3841	11350
30040	UMMZI212817	Sympetrum illotum	1914-05-26	1914	Santa Clara County	-122.177	37.3841	11350
30041	UMMZI212818	Sympetrum illotum	1914-05-26	1914	Santa Clara County	-122.177	37.3841	11350
30042	UMMZI212819	Sympetrum illotum	1914-05-26	1914	Santa Clara County	-122.177	37.3841	11350
30043	UMMZI212816	Sympetrum illotum	1914-05-27	1914	Santa Clara County	-122.177	37.3841	11350
30044	CASENT8174536	Sympetrum illotum	1914-06-15	1914	Santa Clara County	-122.177	37.3841	11350
31577	CHKennedy1917	Telebasis salva	1914-05-10	1914	Santa Clara County	-121.853	37.3168	22617
31578	CHKennedy1917	Telebasis salva	1914-05-27	1914	Santa Clara County	-121.853	37.3168	22617
31579	CHKennedy1917	Telebasis salva	1914-07-04	1914	Santa Clara County	-121.853	37.3168	22617
31580	CHKennedy1917	Telebasis salva	1914-05-17	1914	Santa Clara County	-121.853	37.3168	22617
32245	FSCA71167	Zoniagrion exclamationis	1914-05-27	1914	Santa Clara County	-121.853	37.3168	22617
32415	CHKennedy1917	Zoniagrion exclamationis	1914-05-10	1914	Santa Clara County	-121.853	37.3168	22617
32416	CHKennedy1917	Zoniagrion exclamationis	1914-05-27	1914	Santa Clara County	-121.853	37.3168	22617
32417	CHKennedy1917	Zoniagrion exclamationis	1914-05-17	1914	Santa Clara County	-121.853	37.3168	22617
32240	USNM487833	Zoniagrion exclamationis	1914-05-19	1914	Santa Clara County	-122.177	37.3841	11350
32241	CASENT8174242	Zoniagrion exclamationis	1914-05-26	1914	Santa Clara County	-122.177	37.3841	11350
32242	CASENT8174248	Zoniagrion exclamationis	1914-05-26	1914	Santa Clara County	-122.177	37.3841	11350
32243	UMMZI213149	Zoniagrion exclamationis	1914-05-26	1914	Santa Clara County	-122.177	37.3841	11350
32244	UMMZI213150	Zoniagrion exclamationis	1914-05-26	1914	Santa Clara County	-122.177	37.3841	11350
32249	CASENT8174241	Zoniagrion exclamationis	1914-06-26	1914	Santa Clara County	-122.177	37.3841	11350
32250	CASENT8174247	Zoniagrion exclamationis	1914-06-26	1914	Santa Clara County	-122.177	37.3841	11350
2774	CASENT8156336	Argia emma	1914-07-09	1914	Santa Cruz County	-122.03	36.9899	1670
2775	UMMZI213010	Argia emma	1914-07-09	1914	Santa Cruz County	-122.03	36.9899	1670
2776	UMMZI213011	Argia emma	1914-07-09	1914	Santa Cruz County	-122.03	36.9899	1670
3080	UMMZI213010	Argia emma	1914-07-09	1914	Santa Cruz County	-122.058	37.025	1716
3081	UMMZI213011	Argia emma	1914-07-09	1914	Santa Cruz County	-122.058	37.025	1716
3082	CASENT8156336	Argia emma	1914-07-09	1914	Santa Cruz County	-122.058	37.025	1716
4176	UMMZI213091	Argia vivida	1914-07-09	1914	Santa Cruz County	-122.03	36.9899	1670
7021	UMMZI213091	Argia vivida	1914-07-09	1914	Santa Cruz County	-122.058	37.025	1716
7732	CHKennedy1917	Cordulegaster dorsalis	1914-07-09	1914	Santa Cruz County	-122.058	37.0607	1114
8746	CHKennedy1917	Enallagma annexum	1914-07-09	1914	Santa Cruz County	-122.065	37.0396	610
9092	UMMZI213236	Enallagma carunculatum	1914-07-09	1914	Santa Cruz County	-122.065	37.0396	610
10057	UMMZI213236	Enallagma carunculatum	1914-07-09	1914	Santa Cruz County	-122.065	37.0396	610
10904	UMMZI213302	Enallagma praevarum	1914-07-09	1914	Santa Cruz County	-122.065	37.0396	610
11240	UMMZI213302	Enallagma praevarum	1914-07-09	1914	Santa Cruz County	-122.065	37.0396	610
12839	UMMZI212942	Hetaerina americana	1914-07-09	1914	Santa Cruz County	-122.03	36.9899	1670
12840	UMMZI212943	Hetaerina americana	1914-07-09	1914	Santa Cruz County	-122.03	36.9899	1670
13965	UMMZI212942	Hetaerina americana	1914-07-09	1914	Santa Cruz County	-122.065	37.0396	610
13966	UMMZI212943	Hetaerina americana	1914-07-09	1914	Santa Cruz County	-122.065	37.0396	610
23016	CHKennedy1917	Octogomphus specularis	1914-07-09	1914	Santa Cruz County	-122.058	37.0607	1114
23035	UMMZI212449	Ophiogomphus bison	1914-07-09	1914	Santa Cruz County	-122.051	37.0138	250
23036	UMMZI212450	Ophiogomphus bison	1914-07-09	1914	Santa Cruz County	-122.051	37.0138	250
23037	USNM483075	Ophiogomphus bison	1914-07-09	1914	Santa Cruz County	-122.052	37.0139	1197
23038	USNM483076	Ophiogomphus bison	1914-07-09	1914	Santa Cruz County	-122.052	37.0139	1197
23230	USNM487718	Ophiogomphus bison	1914-07-09	1914	Santa Cruz County	-122.051	37.0139	690
23231	UMMZI212449	Ophiogomphus bison	1914-07-09	1914	Santa Cruz County	-122.051	37.0139	690
23232	UMMZI212450	Ophiogomphus bison	1914-07-09	1914	Santa Cruz County	-122.051	37.0139	690
23233	USNM483075	Ophiogomphus bison	1914-07-09	1914	Santa Cruz County	-122.051	37.0139	690
23234	USNM483076	Ophiogomphus bison	1914-07-09	1914	Santa Cruz County	-122.051	37.0139	690
23228	USNM487716	Ophiogomphus bison	1914-07-09	1914	Santa Cruz County	-122.065	37.0396	610
23229	USNM487717	Ophiogomphus bison	1914-07-09	1914	Santa Cruz County	-122.065	37.0396	610
26232	CHKennedy1917	Rhionaeschna californica	1914-07-09	1914	Santa Cruz County	-122.051	37.0139	690
27101	CHKennedy1917	Rhionaeschna multicolor	1914-07-09	1914	Santa Cruz County	-122.051	37.0139	690
32251	FSCA71162	Zoniagrion exclamationis	1914-07-09	1914	Santa Cruz County	-122.03	36.9899	1670
32430	CHKennedy1917	Zoniagrion exclamationis	1914-07-09	1914	Santa Cruz County	-122.065	37.0396	610
20728	CASENT8177461	Libellula pulchella	1914-07-02	1914	Siskiyou County	-122.136	41.2512	2203
30116	CASENT8177371	Sympetrum madidum	1914-06-30	1914	Siskiyou County	-122.136	41.2512	2203
2651	CHKennedy1917	Argia agrioides	1914-07-01	1914	Tulare County	-118.906	36.4388	2673
3074	CHKennedy1917	Argia emma	1914-07-01	1914	Tulare County	-118.906	36.4388	2673
6999	CHKennedy1917	Argia vivida	1914-07-01	1914	Tulare County	-118.906	36.4388	2673
10038	CHKennedy1917	Enallagma carunculatum	1914-07-01	1914	Tulare County	-118.906	36.4388	2673
16774	CHKennedy1917	Ischnura denticollis	1914-07-01	1914	Tulare County	-118.906	36.4388	2673
17964	CHKennedy1917	Ischnura perparva	1914-07-01	1914	Tulare County	-118.906	36.4388	2673
22534	CHKennedy1917	Libellula saturata	1914-07-01	1914	Tulare County	-118.906	36.4388	2673
25549	CHKennedy1917	Plathemis lydia	1914-07-01	1914	Tulare County	-118.906	36.4388	2673
28988	CHKennedy1917	Sympetrum corruptum	1914-07-01	1914	Tulare County	-118.906	36.4388	2673
31587	CHKennedy1917	Telebasis salva	1914-07-01	1914	Tulare County	-118.906	36.4388	2673
10060	CHKennedy1917	Enallagma carunculatum	1914-06-12	1914	Yuba County	-121.584	39.1524	4089
11803	UMMZI212554	Erythemis collocata	1914-06-12	1914	Yuba County	-121.584	39.1523	4089
12497	UMMZI212554	Erythemis collocata	1914-06-12	1914	Yuba County	-121.584	39.1524	4089
15840	CHKennedy1917	Ischnura cervula	1914-06-12	1914	Yuba County	-121.584	39.1524	4089
16789	CHKennedy1917	Ischnura denticollis	1914-06-12	1914	Yuba County	-121.584	39.1524	4089
17984	CHKennedy1917	Ischnura perparva	1914-06-12	1914	Yuba County	-121.584	39.1524	4089
19155	UMMZI212990	Lestes stultus	1914-06-12	1914	Yuba County	-121.584	39.1524	4089
20275	CHKennedy1917	Libellula forensis	1914-06-12	1914	Yuba County	-121.584	39.1524	4089
25562	CHKennedy1917	Plathemis lydia	1914-06-12	1914	Yuba County	-121.584	39.1524	4089
27108	CHKennedy1917	Rhionaeschna multicolor	1914-06-12	1914	Yuba County	-121.584	39.1524	4089
27302	UMMZI212752	Sympetrum corruptum	1914-06-12	1914	Yuba County	-121.584	39.1523	4089
27303	UMMZI212753	Sympetrum corruptum	1914-06-12	1914	Yuba County	-121.584	39.1523	4089
27304	UMMZI212754	Sympetrum corruptum	1914-06-12	1914	Yuba County	-121.584	39.1523	4089
29014	UMMZI212752	Sympetrum corruptum	1914-06-12	1914	Yuba County	-121.584	39.1524	4089
29015	UMMZI212754	Sympetrum corruptum	1914-06-12	1914	Yuba County	-121.584	39.1524	4089
29016	UMMZI212753	Sympetrum corruptum	1914-06-12	1914	Yuba County	-121.584	39.1524	4089
31589	CHKennedy1917	Telebasis salva	1914-06-12	1914	Yuba County	-121.584	39.1524	4089
14232	EMEC308069	Ischnura cervula	1915-03-16	1915	Alameda County	-122.276	37.8717	4282
14233	EMEC308088	Ischnura cervula	1915-03-16	1915	Alameda County	-122.276	37.8717	4282
26260	CASENT8128710	Rhionaeschna multicolor	1915-04-25	1915	Alameda County	-121.996	37.526	12596
27315	CASENT8170490	Sympetrum corruptum	1915-04-25	1915	Alameda County	-121.929	37.5963	3500
3527	UMMZI213062	Argia lugens	1915-06-17	1915	Butte County	-121.8	39.7499	4067
3528	UMMZI213063	Argia lugens	1915-06-17	1915	Butte County	-121.8	39.7499	4067
41	CASENT8128649	Aeshna interrupta	1915-06-30	1915	El Dorado County	-120.062	38.9012	2400
42	CASENT8128681	Aeshna interrupta	1915-06-30	1915	El Dorado County	-120.062	38.9012	2400
43	CASENT8128690	Aeshna interrupta	1915-06-30	1915	El Dorado County	-120.062	38.9012	2400
44	CASENT8128648	Aeshna interrupta	1915-07-04	1915	El Dorado County	-120.062	38.9012	2400
45	CASENT8128684	Aeshna interrupta	1915-07-26	1915	El Dorado County	-120.062	38.9012	2400
46	CASENT8128692	Aeshna interrupta	1915-07-31	1915	El Dorado County	-120.062	38.9012	2400
579	CASENT8177774	Amphiagrion abbreviatum	1915-07-01	1915	El Dorado County	-120.062	38.9012	2400
580	CASENT8177775	Amphiagrion abbreviatum	1915-07-01	1915	El Dorado County	-120.062	38.9012	2400
581	CASENT8177776	Amphiagrion abbreviatum	1915-07-01	1915	El Dorado County	-120.062	38.9012	2400
582	CASENT8177777	Amphiagrion abbreviatum	1915-07-01	1915	El Dorado County	-120.062	38.9012	2400
583	CASENT8177779	Amphiagrion abbreviatum	1915-07-01	1915	El Dorado County	-120.062	38.9012	2400
584	CASENT8177780	Amphiagrion abbreviatum	1915-07-01	1915	El Dorado County	-120.062	38.9012	2400
2781	EMEC307678	Argia emma	1915-07-14	1915	El Dorado County	-120.091	38.8749	1974
2782	CASENT8156343	Argia emma	1915-07-17	1915	El Dorado County	-120.061	38.9015	2844
8019	EMEC305583	Enallagma annexum	1915-07-07	1915	El Dorado County	-120.089	38.8741	1878
8021	EMEC305499	Enallagma annexum	1915-07-12	1915	El Dorado County	-120.089	38.8741	1878
8018	EMEC305582	Enallagma annexum	1915-07-06	1915	El Dorado County	-120.081	38.8938	438
8022	CASENT8156908	Enallagma annexum	1915-07-22	1915	El Dorado County	-120.061	38.9008	2344
8016	CASENT8171386	Enallagma annexum	1915-07-01	1915	El Dorado County	-120.062	38.9012	2400
8017	CASENT8171388	Enallagma annexum	1915-07-01	1915	El Dorado County	-120.062	38.9012	2400
8023	CASENT8156973	Enallagma annexum	1915-07-24	1915	El Dorado County	-120.062	38.9012	2400
8024	CASENT8171361	Enallagma annexum	1915-07-24	1915	El Dorado County	-120.062	38.9012	2400
8015	EMEC305581	Enallagma annexum	1915-06-29	1915	El Dorado County	-120.099	38.906	2800
8027	EMEC305498	Enallagma annexum	1915-07-31	1915	El Dorado County	-120.112	38.912	90
8004	EMEC305541	Enallagma annexum	1915-03-31	1915	El Dorado County	-120.112	38.912	65
8005	EMEC305580	Enallagma annexum	1915-03-31	1915	El Dorado County	-120.112	38.912	65
14236	CASENT8170135	Ischnura cervula	1915-07-01	1915	El Dorado County	-120.062	38.9012	2400
14238	EMEC308070	Ischnura cervula	1915-07-31	1915	El Dorado County	-120.112	38.912	65
14239	EMEC308071	Ischnura cervula	1915-07-31	1915	El Dorado County	-120.112	38.912	65
14240	EMEC308072	Ischnura cervula	1915-07-31	1915	El Dorado County	-120.112	38.912	65
14241	EMEC308073	Ischnura cervula	1915-07-31	1915	El Dorado County	-120.112	38.912	65
14242	EMEC308089	Ischnura cervula	1915-07-31	1915	El Dorado County	-120.112	38.912	65
16981	CASENT8171783	Ischnura perparva	1915-06-30	1915	El Dorado County	-120.062	38.9012	2400
16982	CASENT8171736	Ischnura perparva	1915-07-22	1915	El Dorado County	-120.062	38.9012	2400
16983	EMEC308655	Ischnura perparva	1915-07-31	1915	El Dorado County	-120.099	38.906	2800
18185	CASENT8177019	Lestes congener	1915-07-22	1915	El Dorado County	-120.061	38.9008	2344
18186	EMEC303511	Lestes congener	1915-07-31	1915	El Dorado County	-120.112	38.912	65
18187	EMEC303512	Lestes congener	1915-07-31	1915	El Dorado County	-120.112	38.912	65
18188	EMEC303513	Lestes congener	1915-07-31	1915	El Dorado County	-120.112	38.912	65
18387	EMEC303550	Lestes disjunctus	1915-07-31	1915	El Dorado County	-120.112	38.912	90
18644	CASENT8128552	Lestes dryas	1915-06-30	1915	El Dorado County	-120.062	38.9012	2400
18645	CASENT8128584	Lestes dryas	1915-06-30	1915	El Dorado County	-120.062	38.9012	2400
18647	CASENT8128513	Lestes dryas	1915-07-24	1915	El Dorado County	-120.062	38.9012	2400
18648	CASENT8128518	Lestes dryas	1915-07-24	1915	El Dorado County	-120.062	38.9012	2400
18649	CASENT8128549	Lestes dryas	1915-07-24	1915	El Dorado County	-120.062	38.9012	2400
18650	CASENT8128550	Lestes dryas	1915-07-24	1915	El Dorado County	-120.062	38.9012	2400
18651	CASENT8128551	Lestes dryas	1915-07-24	1915	El Dorado County	-120.062	38.9012	2400
18652	CASENT8128553	Lestes dryas	1915-07-24	1915	El Dorado County	-120.062	38.9012	2400
18653	CASENT8128557	Lestes dryas	1915-07-24	1915	El Dorado County	-120.062	38.9012	2400
18654	CASENT8128558	Lestes dryas	1915-07-24	1915	El Dorado County	-120.062	38.9012	2400
18659	EMEC303685	Lestes dryas	1915-07-27	1915	El Dorado County	-120.099	38.906	2800
18660	EMEC303686	Lestes dryas	1915-07-27	1915	El Dorado County	-120.099	38.906	2800
19295	CASENT5003931	Leucorrhinia hudsonica	1915-07-22	1915	El Dorado County	-120.062	38.9012	2400
21062	CASENT8171053	Libellula quadrimaculata	1915-07-01	1915	El Dorado County	-120.062	38.9012	2400
21063	CASENT8171076	Libellula quadrimaculata	1915-07-01	1915	El Dorado County	-120.062	38.9012	2400
21064	CASENT8171077	Libellula quadrimaculata	1915-07-01	1915	El Dorado County	-120.062	38.9012	2400
21065	CASENT8171078	Libellula quadrimaculata	1915-07-01	1915	El Dorado County	-120.062	38.9012	2400
21066	CASENT8171084	Libellula quadrimaculata	1915-07-01	1915	El Dorado County	-120.062	38.9012	2400
21067	CASENT8171086	Libellula quadrimaculata	1915-07-01	1915	El Dorado County	-120.062	38.9012	2400
21068	CASENT8171059	Libellula quadrimaculata	1915-07-22	1915	El Dorado County	-120.062	38.9012	2400
21069	CASENT8171068	Libellula quadrimaculata	1915-07-22	1915	El Dorado County	-120.062	38.9012	2400
25912	CASENT8128628	Rhionaeschna californica	1915-07-04	1915	El Dorado County	-120.062	38.9012	2400
27121	CASENT8177929	Somatochlora semicircularis	1915-07-13	1915	El Dorado County	-120.062	38.9012	2400
27122	CIS291444	Somatochlora semicircularis	1915-08-13	1915	El Dorado County	-120.062	38.9012	2400
29095	CASENT8177164	Sympetrum danae	1915-06-30	1915	El Dorado County	-120.062	38.9012	2400
29096	CASENT8177165	Sympetrum danae	1915-06-30	1915	El Dorado County	-120.062	38.9012	2400
30307	CASENT8177124	Sympetrum obtrusum	1915-06-30	1915	El Dorado County	-120.062	38.9012	2400
30308	CASENT8177131	Sympetrum obtrusum	1915-06-30	1915	El Dorado County	-120.062	38.9012	2400
23601	UMMZI212729	Pachydiplax longipennis	1915-09-04	1915	Fresno County	-119.843	36.8606	700
447	CHKennedy1917	Aeshna umbrosa	1915-08-16	1915	Inyo County	-118.356	37.3987	2532
448	CHKennedy1917	Aeshna umbrosa	1915-08-17	1915	Inyo County	-118.404	37.4464	3065
449	CHKennedy1917	Aeshna umbrosa	1915-08-19	1915	Inyo County	-118.404	37.4464	3065
1210	UMMZI212402	Anax junius	1915-08-21	1915	Inyo County	-118.039	36.6088	9374
1928	UMMZI212402	Anax junius	1915-08-21	1915	Inyo County	-118.039	36.6088	9374
1209	UMMZI212403	Anax junius	1915-08-16	1915	Inyo County	-118.356	37.3987	2532
1924	UMMZI212403	Anax junius	1915-08-16	1915	Inyo County	-118.356	37.3987	2532
1925	CHKennedy1917	Anax junius	1915-08-17	1915	Inyo County	-118.356	37.3987	2532
[truncated: 30,027 more rows]
